# Supplementary material for: Interaction of potato-derived RG-I with galectin-3 and gene regulation in human mesenchymal stem cells
Source: BMC Biotechnol. 2025 Oct 23;25:115. doi: 10.1186/s12896-025-01030-z (PMC12548138; doi:10.1186/s12896-025-01030-z)
Supplement: Supplementary file 1 — Supplementary Material 1 [file 12896_2025_1030_MOESM1_ESM.xlsx]

## Sheet: Table S1
Table S1. Differentially expressed genes with FDR<0.1 as identified by Illumina sequencing.
ID	logCPM	logFC.PA.vs.C	P value.PA.vs.C	FDR.PA.vs.C
HMGA2-AS1	5.3603	6.0953	1.56e-80	7.1e-76
ACTR1B	2.8529	3.2477	1.38e-43	3.14e-39
TM9SF1	2.7727	-2.6061	3.83e-28	5.83e-24
PRRC2A	3.1024	2.2724	2.43e-19	2.77e-15
RASA3	3.3296	1.5916	1.27e-18	1.16e-14
HPS5	2.6239	-1.9558	1.12e-14	8.53e-11
CEP170	2.9904	-1.6163	3.94e-14	2.57e-10
HMGA2	5.2117	1.7523	1.43e-13	8.13e-10
ADGRL1	0.9732	2.6008	3.9e-13	1.97e-09
SLC2A6	0.5271	-2.7163	5.41e-13	2.47e-09
COX5B	2.6674	1.3421	1.4e-09	5.79e-06
DYRK1B	0.1265	2.3483	1.76e-09	6.7e-06
MOAP1	-0.0088	2.2178	2.65e-08	9.31e-05
ARHGAP17	3.1646	-1.0344	3.51e-08	0.000114
DSCAM	2.8019	-2.6458	5.18e-08	0.000158
LOC101929130	-2.2232	-5.8143	7.39e-08	0.000211
LY6E	2.4174	1.7643	2.93e-07	0.000786
NOL8	1.3647	-1.5887	7.89e-07	0.002
EHMT2	-3.0766	-7.5828	1e-06	0.00241
HNRNPL	3.9273	0.7284	2.65e-06	0.00605
HNRNPA1P10	-0.785	2.353	4.25e-06	0.00923
OMD	0.6116	2.9131	5.56e-06	0.0115
LDAF1	-1.9432	4.0764	6.36e-06	0.0126
CNOT10	1.1025	1.8981	8.44e-06	0.016
NUP160	1.9795	1.193	1.22e-05	0.0223
CENPN	0.7861	1.481	2.05e-05	0.036
F8A3	1.1642	-1.3858	2.74e-05	0.0463
LINC02361	-3.1778	3.6921	2.96e-05	0.0482
PTPRK	4.4262	-0.8406	3.56e-05	0.0543
AGPAT1	2.9181	-1.238	3.89e-05	0.0555
RPS26P58	2.4246	1.5077	3.82e-05	0.0555
ECH1	2.9174	0.9432	4.03e-05	0.0558
RPL4P5	-3.2407	-4.8229	4.22e-05	0.0566
BORCS5	1.4544	-2.703	4.49e-05	0.0583
LOC105377763	-0.709	-1.8448	4.73e-05	0.0583
HLA-A	-0.0495	1.9128	4.73e-05	0.0583
LOC101928529	-1.7499	2.3103	6.12e-05	0.073
DAXX	-0.5816	2.4123	6.24e-05	0.073
RYBP	5.1975	-0.9022	8.8e-05	0.0952
VPS53	2.997	-0.7508	0.000101	0.102
SH3D19	3.4811	1.008	0.000174	0.15
SERPINA1	-2.6933	2.8421	0.000181	0.153

## Sheet: Table S2
Table S2. Ingenuity pathway network analysis linking the 42 differentially expressed genes including galectin-3 to 3 networks (IDs 1-3).
ID	Analysis	Molecules in Network	Score	Focus Molecules	Top Diseases and Functions
1	42 Genes + LGALS3 _ FDR values	1,3,4,5-IP4,ADGRL1,AGPAT1,Akt,CENPN,CEP170,CG,DAXX,DSCAM,DYRK1B,ECH1,EHMT2,ERK1/2,HLA-A,HMGA2,HNRNPL,HPS5,Histone h2a,Histone h3,IFI6,IFN alpha/beta,Immunoglobulin,Interferon alpha,LGALS3,LY6E,NFkB (complex),NLRP1,PTAFR,PTPRK,RASA3,RYBP,SERPINA1,SLC2A6,TCR,VPS53	59	21	Inflammatory Response, Cell Cycle, Infectious Diseases
2	42 Genes + LGALS3 _ FDR values	ACTR10,ACTR1B,APEH,ARHGAP17,ATP23,BORCS5,CD2AP,COX5B,CPNE8,DYNC1LI1,EGFR,F8A1 (includes others),FCSK,GPM6B,LDAF1,NEIL3,NLRP1,NOL8,NUDT5,NUP160,PARP1,PDCL3,PEG10,PRRC1,RIC8A,SCYL1,SH3D19,SH3GLB1,SLC25A15,STING1,TM9SF1,TRIM56,TRIM67,XRCC6,ZFYVE16	23	10	Infectious Diseases, Organismal Injury and Abnormalities, Cellular Response to Therapeutics
3	42 Genes + LGALS3 _ FDR values	ABI1,AFDN,CCR10,CELF2,CEP85,CNOT10,CNOT11,CNOT2,CNOT3,CNOT6L,CNOT7,CNOT9,COL8A1,CPEB4,DDX20,DIDO1,DNM1L,DRG1,FUBP3,GANAB,GARRE1,GRB2,H2BC9,HELZ,HNRNPM,IK,MOAP1,OMD,OSM,PABPC4,PRRC2A,QARS1,SAA1,TPX2,WDR77	8	4	Cellular Assembly and Organization, RNA Post-Transcriptional Modification, Cancer

## Sheet: Table S3
Table S3. Causal Networks as identified by Ingenuity pathway analysis (IPA).
Master Regulator	Molecule Type	Depth	p-value of overlap	Network bias-corrected p-value	Participating regulators	Target molecules in dataset	Causal network	Target-connected regulators	Relationships Between Master Regulators(Increases/Downstream)	Relationships Between Master Regulators(Decreases/Downstream)	Relationships Between Master Regulators(Affects/Downstream)	Relationships Between Master Regulators(Increases/Upstream)	Relationships Between Master Regulators(Decreases/Upstream)
prostaglandin D2	chemical - endogenous mammalian	3	1.09e-05	0.0008	AKT1,APP,BRAF,ESR1,GLI1,KAT5,KLF4,MAPK1,MAPK3,NFE2L2,NFKB (complex),PGR,PPARA,PPARD,PPARG,PPARGC1A,prostaglandin D2,RARA,STAT5B,UBR5	null,ADGRL1,CENPN,COX5B,DAXX,DSCAM,DYRK1B,ECH1,HLA-A,HNRNPL,HPS5,LGALS3,LY6E,MOAP1,NUP160,OMD,PTPRK,SLC2A6,TM9SF1,VPS53	20 (20)	18	zymosan				IFN GAMMA (complex)
IKBKG	kinase	3	5.14e-05	0.0024	BRAF,E2F1,ERK1/2 (family),ESR1,FOXC2,GATA3,GLI1,HTT,IGF1,IKBKB,IKBKG,IRF3,IRF7,JUN,KAT5,MAP2K1,MAP2K4,NCOR2,NFKB (complex),NFKB1,NFKBIA,NR1H (family),P38 MAPK (family),PRKCD	null,null,ACTR1B,ADGRL1,AGPAT1,CENPN,DAXX,DYRK1B,HLA-A,HPS5,LGALS3,LY6E,MOAP1,NUP160,OMD,RASA3,SLC2A6,TM9SF1,VPS53	19 (24)	17	TRAF7	TXNRD1,UBE2L3,UBE2N		AEBP1,IKK (family),IL1RN,MAP2K1,NFKB2,NFKBIA,STING1	IGK
Ifn gamma	complex	3	6.62e-05	0.0042	--,APP,BRAF,EGFR,ESR1,FOXC2,HOXA10,IFN GAMMA (complex),IFNG,IFNGR1,IGF1,JAK2,JNK (family),KAT5,KLF4,LEPR,MAPK1,MAPK3,NFKB (complex),P38 MAPK (family),PGR,PRKCD,RARA,STAT3,STAT5B,UBR5	null,null,ACTR1B,AGPAT1,CENPN,DAXX,DSCAM,DYRK1B,ECH1,HLA-A,HMGA2,HNRNPL,LGALS3,LY6E,MOAP1,NUP160,OMD,PTPRK,SLC2A6,TM9SF1,VPS53	21 (26)	20		prostaglandin D2		ADAR,CDKN1B,MMP9
C5AR1	G-protein coupled receptor	3	0.000122	0.0046	--,AKT (family),APP,BRAF,C5AR1,CEBPB,ERK1/2 (family),FOXC1,FOXC2,GLI1,IGF1,KAT5,KLF4,MAPK (family),MAPK1,MAPK3,NFKB (complex),NFKBIA,NR1H (family),P38 MAPK (family),PGR,PI3K (complex),PKA (complex),PRKCD,RAF1,UBR5	null,null,ACTR1B,ADGRL1,AGPAT1,DAXX,DSCAM,DYRK1B,HMGA2,LGALS3,LY6E,MOAP1,OMD,PTPRK,RASA3,SLC2A6,TM9SF1,VPS53	18 (26)	18	ERBB2,sivelestat	IRF2BP2		MMP9,NFKBIA
PRMT1	enzyme	3	0.000151	0.0059	AKT1,E2F1,ESR1,EZH2,FOXC2,GATA3,GLI1,IGF1,KAT5,let-7 (includes others),MYCN,NFKB (complex),P38 MAPK (family),PGR,PRKCD,PRMT1,SMAD3,TP53	null,null,ACTR1B,ADGRL1,CENPN,DAXX,DSCAM,ECH1,HLA-A,HMGA2,HNRNPL,HPS5,LGALS3,MOAP1,NUP160,OMD,PTPRK,SLC2A6,VPS53	19 (18)	16				KLF4,miR-331-3p (miRNAs w/seed CCCCUGG)
eicosapentenoic acid	chemical drug	3	0.000162	0.0034	AKT (family),AP1 (complex),APP,BRAF,CASP3,eicosapentaenoic acid,IGF1,IL5,JNK (family),KAT5,KLF4,MAP2K1,MAPK (family),MAPK1,MAPK3,MAPK8,MMP9,NFAT (complex),NFKB (complex),NR1H (family),P38 MAPK (family),PGR,PKC (family),PRKCA,PRKCB,PRKCD,PRKCG,PTGS2,SMAD3,SUB1,TEAD1	null,null,ACTR1B,ADGRL1,AGPAT1,DAXX,DSCAM,DYRK1B,ECH1,HLA-A,LY6E,PRRC2A,PTPRK,SH3D19,SLC2A6,TM9SF1,VPS53	17 (31)	18	SH42			SPI1	MAP2K1,MMP9
MTF2	transcription regulator	3	0.000185	0.0013	KLF4,MTF2,NFKB (complex),RUNX2,SMAD3,TBX3	null,null,DAXX,HLA-A,HPS5,LGALS3,PTPRK,SLC2A6	8 (6)	4	levodopa				KLF4
IL1RN	cytokine	3	0.000188	0.0045	BRAF,Ca2+,E2F1,ESR1,GATA3,IFNG,IGF1,IL1RN,JUN,KAT5,morphine,NFKB (complex),NFKBIA,P38 MAPK (family),PGR,PKC (family),SUB1,TGFB1,TNF	ACTR1B,ADGRL1,AGPAT1,CENPN,DAXX,DSCAM,ECH1,EHMT2,HLA-A,HMGA2,HPS5,LGALS3,MOAP1,NUP160,PTPRK,RASA3,SLC2A6,TM9SF1,VPS53	19 (19)	14	captopril,clofibrate,IKBKG,MDM2,pirinixic acid,SPI1	inulin			BTRC,TRIM22
CCR5	other	3	0.0002	0.0044	--,APP,BRAF,ERK1/2 (family),G PROTEIN (complex),G PROTEIN ALPHA (family),G PROTEIN ALPHA I (family),GLI1,GNAQ,IGF1,IL5,JNK (family),KAT5,MTORC1 (complex),NFKB (complex),NR1H (family),P38 MAPK (family),PGR,PLD1,PRKCE,STAT5B,TBX21,TEAD1	null,ACTR1B,ADGRL1,AGPAT1,DAXX,DSCAM,DYRK1B,LDAF1,LGALS3,LY6E,OMD,PRRC2A,SH3D19,SLC2A6,TM9SF1,VPS53	16 (23)	14	ERBB2,N-nitro-L-arginine methyl ester,NPC1,TYK2	eicosapentaenoic acid		G PROTEIN ALPHA I (family),GNAO1,MMP9,PRKCE,STAT5B
IFN alpha/beta	group	1	0.000222	0.0008	IFN ALPHA/BETA (family)	DAXX,HLA-A,LY6E	3 (1)	1	IL3,MAVS,TICAM2			AXL,TYK2
TRAF7	enzyme	3	0.000323	0.0077	AP1 (complex),APP,BRAF,CHUK,DDIT3,ERK1/2 (family),FOXC2,GATA3,GLI1,IGF1,IKBKB,IKBKG,JNK (family),KAT5,NFKB (complex),NFKBIA,P38 MAPK (family),PRKCD,TRAF7	null,null,ACTR1B,ADGRL1,DAXX,DYRK1B,HLA-A,HPS5,LY6E,OMD,RASA3,SLC2A6,TM9SF1,VPS53	14 (19)	15				IKBKG,NFKBIA
morin	chemical - endogenous non-mammalian	3	0.000327	0.0133	AKT1,BRAF,ESR1,GLI1,IFNG,KAT5,KLF4,MAPK1,morin,NFKB (complex),NFKBIA,PGR,PRKCD,RARA,SLC7A11,STAT6,TP53	null,ADGRL1,AGPAT1,CENPN,DAXX,DSCAM,DYRK1B,ECH1,HLA-A,HNRNPL,HPS5,LGALS3,LY6E,NUP160,PTPRK,RASA3,SLC2A6,TM9SF1,VPS53	19 (17)	15					MMP9,NFKBIA
Igf	group	2	0.000354	0.0079	EGFR,ERK1/2 (family),ESR1,IGF (family),IGF1,MAPK1,PGR	null,ACTR1B,CENPN,DAXX,DSCAM,DYRK1B,HLA-A,HMGA2,LGALS3,NUP160,PTPRK	11 (7)	6
Ifn gamma	complex	2	0.000403	0.0098	EGFR,HOXA10,IFN GAMMA (complex),IFNG,IFNGR1,MAPK1,NFKB (complex),STAT3	null,AGPAT1,DAXX,ECH1,HLA-A,HMGA2,HNRNPL,LGALS3,LY6E,PTPRK,SLC2A6	11 (8)	7		prostaglandin D2		ADAR,CDKN1B,MMP9
carvacrol	chemical drug	3	0.000457	0.012	AKT1,APP,BRAF,carvacrol,ESR1,KAT5,KLF4,MAPK1,NFKBIA,PGR,PPARA,PPARG,PPARGC1A,RARA,STAT5B,UBR5	null,null,CENPN,COX5B,DSCAM,DYRK1B,ECH1,HNRNPL,HPS5,LGALS3,MOAP1,NUP160,OMD,PTPRK,RASA3,TM9SF1,VPS53	17 (16)	15
STAT5B	transcription regulator	2	0.000503	0.0083	AKT1,EGFR,HNF4A,NFKB (complex),PPARA,PPARG,STAT5B	null,DAXX,ECH1,HLA-A,HMGA2,HNRNPL,LGALS3,LY6E,OMD,SLC2A6	10 (7)	7	EPOR,ERBB2,ERBB4,GROWTH HORMONE (family),IFNA1/IFNA13,IL3,JAK (family),mir-142 (includes others),OSMR,THPO,Usp17la (includes others)	fulvestrant		MYCN,RPL5,VWF	MDM2,TOX
linoleic acid	chemical - endogenous mammalian	3	0.000524	0.0133	BRAF,E2F1,ERK1/2 (family),ESR1,GATA3,IGF1,KAT5,linoleic acid,NFKBIA,NR1H (family),P38 MAPK (family),PKC (family),PPARA,PPARD,PPARG,PRKCD,PRKCE,SMAD3,SRC (family),TEAD1,TP53	null,null,ACTR1B,AGPAT1,CENPN,ECH1,HLA-A,HPS5,LGALS3,LY6E,MOAP1,NUP160,PTPRK,RASA3,SH3D19,SLC2A6,TM9SF1,VPS53	18 (21)	16				BAK1,PRKCE	NFKBIA,SMAD1/5/9 (family)
G protein alpha i	group	2	0.000533	0.0099	AKT1,EGFR,G PROTEIN ALPHA I (family),GLI1,MAPK1,MMP9,NFKB (complex)	null,ADGRL1,DAXX,HLA-A,HMGA2,HNRNPL,LGALS3,LY6E,PTPRK,SLC2A6	10 (7)	7				KLF4,MMP9,TAP1,USP18
KIRREL1	other	3	0.000542	0.0094	AKT1,AP1 (complex),ERBB4,ERK1/2 (family),FOS,IGF1,IL2,IRF3,KIRREL1,MTOR,RELA,SMAD3,TEAD1,TP73,YAP1	null,ACTR1B,DAXX,DYRK1B,ECH1,HLA-A,HNRNPL,LGALS3,LY6E,PTPRK,RASA3,SH3D19	12 (15)	12
PPP2R5C	other	3	0.000558	0.0191	AKT1,BRAF,CDKN1B,E2F1,ESR1,ESR2,GLI1,KLF4,NFKB (complex),NFKBIA,PGR,PPP2R5C,PRKCD,RAF1,SLC7A11,TP53	null,ADGRL1,CENPN,DAXX,DSCAM,DYRK1B,ECH1,HLA-A,HMGA2,HNRNPL,HPS5,LGALS3,LY6E,MOAP1,NUP160,RASA3,SLC2A6,TM9SF1	18 (16)	15		MDM2			CDKN1B,NFKBIA
FLNA	other	3	0.000569	0.0121	AR,BRAF,CDK1,CHEK1,CHEK2,E2F1,FLNA,FOXA1,KAT5,KLF4,MAPK1,MMP9,MYCN,NFKB (complex),NR1H (family),RHOA,TEAD1,TRANSCRIPTION FACTOR (family),UBR5	null,AGPAT1,COX5B,DAXX,DSCAM,HPS5,LGALS3,LY6E,MOAP1,PTPRK,SH3D19,SLC2A6,TM9SF1,VPS53	14 (19)	13	UTP	paclitaxel		PLCG2	MMP9
TAC1	other	3	0.000591	0.013	AKT (family),APP,ATP,dopamine,EGFR,ERK1/2 (family),FOXC1,FOXC2,GLI1,IGF1,IL5,JAK2,JNK (family),KAT5,MAPK1,MAPK3,MAPK8,MTOR,NFAT (complex),NFKB (complex),NFKBIA,NR1H (family),P38 MAPK (family),PGR,PKA (complex),PRKCA,PRKCD,PRKCE,STAT3,STAT5A/B (family),STAT5B,TAC1,TEAD1	null,null,ACTR1B,ADGRL1,AGPAT1,DAXX,DSCAM,DYRK1B,HMGA2,LGALS3,LY6E,OMD,PRRC2A,PTPRK,RASA3,SH3D19,SLC2A6,VPS53	18 (33)	18	levodopa			IL3,PRKCE
let-7a-5p (and other miRNAs w/seed GAGGUAG)	mature microRNA	2	0.000609	0.0032	AKT1,let-7a-5p (and other miRNAs w/seed GAGGUAG),NFKBIA	HLA-A,HMGA2,HNRNPL,LY6E,PRRC2A,RASA3	6 (3)	3		pirinixic acid		NFKBIA	MMP9,MTPN
N-chlorotaurine	chemical - kinase inhibitor	3	0.000631	0.0137	AKT1,APP,BRAF,ESR1,KAT5,KLF4,MAPK1,MMP9,N-chlorotaurine,NFKB (complex),NFKBIA,RARA,UBR5	null,CENPN,DAXX,DYRK1B,HNRNPL,HPS5,LGALS3,LY6E,MOAP1,NUP160,PTPRK,RASA3,SLC2A6,TM9SF1,VPS53	15 (13)	12				MMP9	NFKBIA
ANP32A	other	3	0.000652	0.0107	ANP32A,BRAF,CASP3,CASP9,ESR1,IRF3,MAPK1,MAPT,NFKB (complex),PP2A (complex),PRKCD,PTEN,STAT3,TP53,UPF1	null,null,CENPN,DAXX,ECH1,HLA-A,HMGA2,LGALS3,LY6E,NUP160,PTPRK,SLC2A6,TM9SF1	13 (15)	11
PPP1CA	phosphatase	2	0.000698	0.009	AKT1,BRAF,IRF7,MAPK1,PPP1CA,RAF1,TAFAZZIN	DAXX,HLA-A,HMGA2,HNRNPL,LGALS3,LY6E,PTPRK,TM9SF1	8 (7)	6	ADORA2A
TNFRSF18	transmembrane receptor	3	0.000719	0.0118	AKT1,APP,ERK1/2 (family),FOXC2,IGF1,JNK (family),KAT5,KLF4,MAPK1,MAPK3,NFKB (complex),NFKBIA,P38 MAPK (family),PRKCD,STAT (family),STAT5B,TNFRSF18,UBR5	null,ACTR1B,DAXX,DYRK1B,HLA-A,HNRNPL,LGALS3,LY6E,MOAP1,OMD,PTPRK,RASA3,SLC2A6,VPS53	14 (18)	13				NFKBIA	MMP9
SPOP	other	3	0.000737	0.0138	--,AKT1,BRD4,CBX3,EGFR,EHMT1,ESR1,HIPK2,MYC,NFKB (complex),NFKBIA,NOTCH1,PDPK1,PRKCD,SPOP,TP63,XBP1	null,null,ADGRL1,CENPN,COX5B,DAXX,HMGA2,HNRNPL,LGALS3,LY6E,NUP160,PTPRK,RASA3	13 (17)	13					HIPK2
UBE2N	enzyme	3	0.00074	0.0135	APP,BRAF,BRCA1,E2F1,ERK (family),FOXC2,GATA3,IGF1,JNK (family),KAT5,MAP2K1,MAPK8,NFKB (complex),NFKBIA,P38 MAPK (family),PRKCD,UBE2N	null,null,ACTR1B,DAXX,DYRK1B,HMGA2,HPS5,LGALS3,LY6E,MOAP1,OMD,RASA3,SLC2A6,TM9SF1,VPS53	15 (17)	12				MAP2K1	IKBKG,NFKBIA
GNA15	enzyme	3	0.000792	0.0174	AKT1,APP,CHUK,ESR1,FOXC2,GATA3,GLI1,GNA15,IGF1,IKBKB,JNK (family),KAT5,NFKB (complex),P38 MAPK (family),PGR,PRKCD,STAT3	null,null,ACTR1B,ADGRL1,CENPN,DAXX,DSCAM,DYRK1B,HLA-A,HNRNPL,HPS5,NUP160,OMD,SLC2A6,VPS53	15 (17)	14
KLF4	transcription regulator	2	0.000809	0.0066	KLF4,NFKB (complex),SMAD3	null,null,DAXX,HLA-A,HPS5,PTPRK,SLC2A6	7 (3)	3	brefeldin A,G PROTEIN ALPHA I (family),paclitaxel,POLDIP2,PRMT1,THPO,Usp17la (includes others),YBX1	KMT2D,MTF2		CCAT1,CDKN1B,FGF5,SMAD4,TXNRD1,USP18	LAMA1,MMP9
vadimezan	chemical drug	3	0.000815	0.0128	AKT1,APP,ERK1/2 (family),FOXC2,IGF1,IRF3,KAT5,KLF4,MAPK1,MAPK3,NFKBIA,NOD2,P38 MAPK (family),TBK1,UBR5,vadimezan	null,ACTR1B,DAXX,DYRK1B,HNRNPL,LGALS3,LY6E,MOAP1,OMD,PTPRK,RASA3,SLC2A6,VPS53	13 (16)	11				NFKBIA,STING1
urethane	chemical toxicant	3	0.000818	0.0248	AKT1,APP,BRAF,ESR1,IGF1R,KAT5,KLF4,MAPK1,MAPK3,MEK (family),MYC,NFKB (complex),PGR,PRKCD,RAF1,RARA,RAS (family),TP53,UBR5,urethane	null,CENPN,COX5B,DAXX,DSCAM,DYRK1B,ECH1,HLA-A,HMGA2,HNRNPL,HPS5,LGALS3,MOAP1,NUP160,PTPRK,SLC2A6,TM9SF1,VPS53	18 (20)	15					CDKN1B
ADORA2A	G-protein coupled receptor	3	0.000863	0.017	ADORA2A,APP,BDNF,BRAF,DRD2,ESR1,FOXC2,GLI1,IGF1,KAT5,MAPK (family),MAPK1,MAPK3,NFKB (complex),NFKBIA,NR1H (family),NTRK1,P38 MAPK (family),PGR,PKA (complex),STAT5B,UBR5,UCHL1	ACTR1B,ADGRL1,AGPAT1,DAXX,DSCAM,DYRK1B,LGALS3,LY6E,MOAP1,NUP160,OMD,PTPRK,RASA3,SH3D19,SLC2A6,TM9SF1,VPS53	17 (23)	15	levodopa			PPP1CA,PPP2R1A	MMP9,NFKBIA
L-methionine	chemical - endogenous mammalian	3	0.00087	0.0125	APP,BRAF,ERK1/2 (family),FOXC2,GATA3,IGF1,JNK (family),KAT2A,KAT5,L-methionine,MMP9,P38 MAPK (family),PI3K (complex),PRKCD,TEAD1	null,null,ACTR1B,DSCAM,DYRK1B,HLA-A,HPS5,LY6E,OMD,PTPRK,SH3D19,TM9SF1,VPS53	13 (15)	11	ERBB2	PER2		KAT2A,NFKBIA	folic acid,HDL (complex),IGFBP1,MMP9,SLC7A11
hyperforin	chemical drug	3	0.000899	0.0187	AKT1,APP,BRAF,ELANE,ESR1,F2,hyperforin,KAT5,KLF4,MAPK1,MAPK3,MMP2,MMP9,MYC,PGR,PRKCD,RARA,RELA,UBR5,VEGFA	null,null,CENPN,COX5B,DSCAM,DYRK1B,HLA-A,HNRNPL,HPS5,LGALS3,LY6E,MOAP1,NUP160,PTPRK,SLC2A6,TM9SF1,VPS53	17 (20)	17					MMP9
BTRC	enzyme	3	0.000901	0.0198	AKT (family),ATF4,BRAF,BTRC,FOXC1,GATA3,GLI1,KAT5,MDM2,MTOR,MTORC1 (complex),NFKB (complex),NFKB1,NFKBIA,NR1H (family),PRKCD,SLC7A11,SMAD3,SMAD4,TAFAZZIN,TEAD1,TEAD2,TEAD3,TEAD4,TFEB,TP53,TP63,TWIST1	null,null,ADGRL1,AGPAT1,DAXX,DYRK1B,ECH1,HMGA2,HPS5,LGALS3,LY6E,OMD,PTPRK,SH3D19,SLC2A6,TM9SF1,VPS53	17 (28)	23	SIRT1	IL1RN		MDM2	NFKB2,PER2,SMAD4
SRPK1	kinase	3	0.000916	0.0197	AKT (family),AKT1,APP,BRAF,CAB39L,CHEK2,CHUK,DUSP6,E2F1,ERBB2,FOS,FOXC1,IRF3,IRF7,KAT5,KLF4,MAPK12,MAPK14,MAPK3,PDPK1,PGR,PRKCD,SRPK1,STAT5B,TFEB,VDR	null,null,COX5B,DAXX,DSCAM,DYRK1B,HLA-A,HNRNPL,HPS5,LGALS3,MOAP1,NUP160,OMD,PTPRK,RASA3,TM9SF1,VPS53	17 (26)	18		OSM		ERBB2
LRPAP1	other	2	0.000943	0.0129	AKT1,ERK1/2 (family),LRPAP1,MAPK1,NFKB (complex),NFKBIA	DAXX,HLA-A,HNRNPL,LGALS3,LY6E,PTPRK,RASA3,SLC2A6	8 (6)	5		ciprofloxacin		NFKBIA
SRPK1	kinase	2	0.000947	0.0144	AKT1,CAB39L,CHUK,ERBB2,FOS,IRF3,IRF7,SRPK1,TFEB,VDR	null,COX5B,DAXX,HLA-A,HNRNPL,HPS5,LGALS3,NUP160,PTPRK,RASA3	10 (10)	9		OSM		ERBB2
BTC	growth factor	2	0.00101	0.0104	AKT1,BTC,EGFR,ERBB2,ERBB3,ERBB4,ERK1/2 (family),MMP9	null,HLA-A,HMGA2,HNRNPL,LGALS3,LY6E,PTPRK,RASA3	8 (8)	7		OSM		ERBB2,ERBB4,MMP9
folic acid	chemical - endogenous mammalian	2	0.00101	0.0142	APP,ERK1/2 (family),folic acid,MAPK1,MAPT,MMP9,NFKB (complex)	null,DAXX,DYRK1B,HLA-A,LGALS3,LY6E,PTPRK,SLC2A6	8 (7)	7		L-methionine			MMP9
taurolithocholate-3-sulfate	chemical - endogenous mammalian	3	0.00101	0.0209	AKT1,APP,BRAF,EGFR,ERBB2,ERBB4,ESR1,KAT5,KLF4,MAPK1,MAPK3,NCF1,NFKB (complex),NFKBIA,PGR,PRKCD,RARA,STAT5B,taurolithocholate-3-sulfate,TP53,UBR5,YES1	null,CENPN,DSCAM,DYRK1B,ECH1,HMGA2,HNRNPL,HPS5,LGALS3,MOAP1,NUP160,OMD,PTPRK,RASA3,SLC2A6,TM9SF1,VPS53	17 (22)	18
fluoxetine	chemical drug	3	0.00102	0.0161	APP,CREB1,DRD2,ERK (family),ERK1/2 (family),fluoxetine,GLI1,KAT5,KLF4,MAPK1,MMP9,MTOR,MYCN,NR1H (family),PGR,PKA (complex),PRKCD,STAT5B,TFEB,UBR5	null,null,ADGRL1,AGPAT1,DSCAM,DYRK1B,HLA-A,HPS5,LGALS3,LY6E,MOAP1,OMD,PTPRK,VPS53	14 (20)	16				allopregnanolone	ADRA2A,MMP9
vinblastine	chemical drug	3	0.00106	0.0176	26S PROTEASOME (complex),AP1 (complex),APP,beta-estradiol,IGF1,JNK (family),KAT5,KLF4,MAPK1,MAPK14,MAPK3,MAPK8,MAPK8IP1,MYC,NFKB (complex),NFKBIA,NR1H (family),PKC (family),RAF1,TEAD1,TFEB,vinblastine,YAP1	null,ACTR1B,AGPAT1,COX5B,DAXX,DYRK1B,EHMT2,HLA-A,HMGA2,HPS5,LGALS3,LY6E,PTPRK,RASA3,SH3D19,SLC2A6,VPS53	17 (23)	14				BAK1,NFKBIA
PER2	transcription regulator	3	0.00108	0.0181	AKT1,APP,BRCA1,CHEK2,E2F1,ERK1/2 (family),MAPT,NA+,K+ -ATPASE (complex),NFKB (complex),NFKBIA,PER2,PGR,PPARG,PPARGC1A,RELA,SMAD3,STAT3,STAT5B	null,COX5B,DAXX,DSCAM,DYRK1B,HLA-A,HMGA2,HNRNPL,MOAP1,OMD,PTPRK,RASA3	12 (18)	15	levodopa,NFKB2	BTRC,MDM2,SIRT1			L-methionine
SMAD1/5/9	group	3	0.00109	0.0284	AKT1,APP,AR,DDX5,ERK1/2 (family),ESR1,let-7 (includes others),NFKB (complex),NFKBIA,PGR,PPARA,PPARG,PPARGC1A,RELA,SMAD1,SMAD1/5/9 (family),SMAD3,STAT3,STAT5B,TP53	null,CENPN,COX5B,DAXX,DSCAM,DYRK1B,ECH1,HLA-A,HMGA2,HNRNPL,LGALS3,NUP160,OMD,PTPRK,RASA3	15 (20)	18	IL3	HIPK2,linoleic acid
Growth hormone	group	2	0.00111	0.0217	--,AKT1,EGFR,ESR1,ESR2,GROWTH HORMONE (family),IGF1,MAPK1,STAT3,STAT5B	null,ACTR1B,CENPN,DAXX,DYRK1B,HMGA2,HNRNPL,LGALS3,LY6E,NUP160,OMD,PTPRK	12 (10)	9	genistein			CISH,COLLAGEN TYPE IV (complex),FKBP5,SIRT1,SOCS2,STAT5B	IGFBP1,MMP9
Calcineurin protein(s)	complex	3	0.00116	0.0142	AKT1,APP,BRAF,CALCINEURIN (complex),CAMKII (complex),ERK1/2 (family),GLI1,HTT,IFNG,IL5,KAT5,MAPK14,MYC,NFAT (complex),NFATC2,NFKB (complex),NFKBIA,NR1H (family),PGR,PRKCA,PRKCB,RAF1,RAS (family),SRC,STAT5B,TEAD1,YBX1	ADGRL1,AGPAT1,COX5B,DSCAM,DYRK1B,HMGA2,HNRNPL,LGALS3,LY6E,OMD,PRRC2A,PTPRK,RASA3,SH3D19,SLC2A6,TM9SF1,VPS53	17 (27)	17	CALCINEURIN A (family),fulvestrant	polaprezinc		NFKBIA	TICAM2,YBX1
Calcineurin A	group	3	0.00116	0.017	APP,BRAF,CALCINEURIN (complex),CALCINEURIN A (family),ERK (family),ESR1,HTT,KAT5,KLF4,MAPK1,MYCN,NFKBIA,NR1H (family),RARA,UBR5	null,null,AGPAT1,CENPN,DSCAM,DYRK1B,HPS5,LGALS3,MOAP1,NUP160,PTPRK,RASA3,TM9SF1,VPS53	14 (15)	12				CALCINEURIN (complex)	PP2B (complex)
sulanemadlin	biologic drug	3	0.00116	0.0225	AR,E2F1,GATA3,KAT5,MDM2,MDM4,MYCN,RARA,SMAD3,SMAD4,sulanemadlin,TP53,TP63,TP73,USP7	null,CENPN,COX5B,DAXX,DSCAM,ECH1,HPS5,LGALS3,MOAP1,PTPRK,RASA3,SLC2A6,VPS53	13 (15)	13					MDM2,MDM4
sesamin	chemical - endogenous non-mammalian	3	0.00117	0.0132	AKT (family),AKT1,APP,BRAF,ERK1/2 (family),FOXC1,FOXC2,GATA3,GLI1,IGF1,KLF4,MAPK1,MMP9,NR1H (family),P38 MAPK (family),PKA (complex),sesamin,UBR5,VEGF (family)	null,ACTR1B,ADGRL1,AGPAT1,DYRK1B,HLA-A,HNRNPL,HPS5,LGALS3,LY6E,MOAP1,OMD,PTPRK,TM9SF1	14 (19)	14					MMP9
Polycomb	complex	3	0.00117	0.0185	--,AKT1,AR,ASXL2,BRCA1,E2F1,ESR1,EZH2,MYCN,NFKB (complex),NR1H (family),PCGF2,POLYCOMB (complex),RNF2,TP63	null,AGPAT1,CENPN,COX5B,DAXX,DSCAM,HMGA2,HNRNPL,LGALS3,MOAP1,NUP160,RASA3	12 (15)	11
UBE2N	enzyme	2	0.00121	0.0143	BRCA1,MAP2K1,NFKB (complex),NFKBIA,UBE2N	null,DAXX,HMGA2,LGALS3,LY6E,RASA3,SLC2A6	7 (5)	4				MAP2K1	IKBKG,NFKBIA
DOCK4	other	3	0.00122	0.0174	APP,BRAF,DOCK4,E2F1,ERBB2,ESR1,GSK3B,HCK,KAT5,LYN,MMP9,NFE2L2,NFKBIA,PGR,PRKCD,PTEN,PTPN6,RAC1,RAP (family),STAT3,STAT5B,TFEB,TP63	null,null,CENPN,DSCAM,DYRK1B,HLA-A,HPS5,LY6E,MOAP1,NUP160,OMD,RASA3,TM9SF1,VPS53	14 (23)	16	SMAD4
ADAR	enzyme	1	0.00122	0.0032	ADAR	HLA-A,LGALS3	2 (1)	1	IFN GAMMA (complex),LINC00624	levodopa,SIRT1,ZBED2		SPI1	MIRLET7 (family),NCAM1,TAP1,TAPBP,USP18
NEUROD1	transcription regulator	3	0.00122	0.016	EGFR,MAPK1,NCAM1,NEUROD1,NFKB (complex),PDX1,STAT3	null,DAXX,ECH1,HLA-A,HMGA2,LGALS3,PTPRK,SLC2A6	8 (7)	5				NCAM1
N-chlorotaurine	chemical - kinase inhibitor	2	0.00124	0.0123	MAPK1,MMP9,N-chlorotaurine,NFKB (complex),NFKBIA	null,DAXX,LGALS3,LY6E,PTPRK,RASA3,SLC2A6	7 (5)	4				MMP9	NFKBIA
STING1	ion channel	3	0.00127	0.0351	BRAF,E2F1,ERK (family),ESR1,GATA3,GLI1,IFN TYPE 1 (family),IRF3,MYCN,NFKB1,NFKBIA,PGR,SLC7A11,STAT3,STAT5B,STING1,TP53	null,ADGRL1,CENPN,DAXX,DSCAM,DYRK1B,ECH1,HLA-A,HPS5,LGALS3,LY6E,MOAP1,NUP160,OMD,RASA3,SLC2A6,TM9SF1	17 (17)	14	IKBKG,RPS15,vadimezan	KMT2D,NPC1		IFNA1/IFNA13,IKK (family),NFKB2,USP18	NFKBIA
GNL3	other	3	0.00127	0.0262	AR,ARF (family),E2F1,GATA3,GNL3,KAT5,MDM2,MYCN,NFE2L2,RARA,SMAD3,SMAD4,TP53,TP63,TP73,USP7	null,CENPN,COX5B,DAXX,DSCAM,ECH1,HPS5,LY6E,MOAP1,PTPRK,RASA3,SLC2A6,VPS53	13 (16)	13					CDKN1B,FGF5,MDM2
ADRA2A	G-protein coupled receptor	3	0.00128	0.0244	ADRA2A,APP,BRAF,EGFR,ERK (family),ERK1/2 (family),ESR1,G PROTEIN (complex),G PROTEIN ALPHA (family),KAT5,KLF4,MAPK (family),MAPK1,MAPK3,NFKB (complex),NR1H (family),PKC (family),PPARA,PRKCD,RARA,RAS (family),SRC,STAT5B,SUB1,TP53,UBR5	null,ADGRL1,AGPAT1,CENPN,DYRK1B,ECH1,HLA-A,HMGA2,HPS5,LDAF1,LGALS3,MOAP1,NUP160,OMD,PTPRK,SLC2A6,TM9SF1,VPS53	18 (26)	18		fluoxetine,quetiapine
enzastaurin	chemical drug	3	0.00133	0.0223	AKT (family),AKT1,APP,BRAF,E2F1,enzastaurin,FOXC1,GLI1,GSK3 (family),GSK3B,KAT5,KLF4,MASTL,MYC,NFKB (complex),PGR,PRKCB,PRKCD,TEAD1	null,null,ADGRL1,COX5B,DAXX,DSCAM,DYRK1B,HLA-A,HNRNPL,MOAP1,NUP160,OMD,SH3D19,SLC2A6,TM9SF1,VPS53	16 (19)	14
GDP-beta-S	chemical toxicant	3	0.00135	0.0245	AKT1,APP,BRAF,ERK1/2 (family),ESR1,GDP-beta-S,KAT5,KLF4,MAPK1,MAPK3,NFKB (complex),NR1H (family),PGR,PKC (family),PPARA,PRKCD,RARA,SUB1,TP53,UBR5	null,ADGRL1,AGPAT1,CENPN,DSCAM,DYRK1B,ECH1,HLA-A,HNRNPL,HPS5,LGALS3,MOAP1,NUP160,PTPRK,SLC2A6,TM9SF1,VPS53	17 (20)	17
vorapaxar	chemical drug	3	0.00135	0.0239	AKT1,APP,BRAF,ERBB2,ESR1,F2R,KAT5,KLF4,MAPK1,MAPK3,NFE2L2,NFKB (complex),NFKBIA,RARA,TAFAZZIN,TP53,UBR5,vorapaxar	null,CENPN,DYRK1B,ECH1,HMGA2,HNRNPL,HPS5,LGALS3,LY6E,MOAP1,NUP160,PTPRK,RASA3,SLC2A6,TM9SF1,VPS53	16 (18)	16
HIPK2	kinase	3	0.00138	0.0255	--,AKT (family),BRAF,CASP3,FOXC1,GATA3,GLI1,HDAC3,HIPK2,KAT5,MDM2,NOTCH1,PPM1D,PRKCD,STAT3,TEAD1,TP53,TP63,YAP1	null,null,ADGRL1,ECH1,HLA-A,HMGA2,HPS5,LGALS3,LY6E,OMD,PTPRK,RASA3,SH3D19,SLC2A6,TM9SF1,VPS53	16 (19)	14	MDM4	SPOP		CDKN1B,EPOR	SMAD1/5/9 (family)
fluoromethylketone-pyrrolopyrimidine scaffold	chemical drug	3	0.0014	0.0087	fluoromethylketone-pyrrolopyrimidine scaffold,MMP9,NFKB (complex),SLC9A1,YBX1	null,DAXX,HLA-A,LGALS3,LY6E,SLC2A6	6 (5)	3					YBX1
sappanone A	chemical - endogenous non-mammalian	3	0.00141	0.0305	AKT1,AR,ESR1,FOXC2,GATA3,GLI1,IGF1,IKBKB,KAT5,MYC,NFKB (complex),NFKBIA,P38 MAPK (family),PGR,PPARGC1A,PRKCD,RELA,sappanone A	null,ACTR1B,ADGRL1,CENPN,COX5B,DAXX,DSCAM,DYRK1B,HLA-A,HNRNPL,HPS5,LY6E,NUP160,OMD,RASA3,SLC2A6,VPS53	17 (18)	16					NFKBIA
HPS1	other	1	0.00143	0.0039	HPS1	LGALS3	1 (1)	1
RPL15	other	1	0.00143	0.0022	RPL15	HMGA2	1 (1)	1
Raet1d/Raet1e	other	1	0.00143	0.0039	Raet1d/Raet1e	HLA-A	1 (1)	1
PIAS1	transcription regulator	2	0.00144	0.0233	AR,NFKB (complex),NR1H (family),PGR,PIAS1,SMAD4,TP53	null,AGPAT1,COX5B,DAXX,DSCAM,ECH1,HLA-A,HMGA2,LGALS3,PTPRK,SLC2A6	11 (7)	6					GRM4,JAK (family),MDM2,SMAD4
molindone	chemical drug	3	0.00146	0.0235	AKT1,BRAF,DDR1,DRD2,EGFR,HTR2A,MAPK1,MMP9,molindone,NFKB (complex),NFKBIA,RAF1,RARA,STAT3,STAT5B	null,CENPN,DAXX,HMGA2,HNRNPL,LGALS3,OMD,PTPRK,RASA3,SLC2A6,TM9SF1	11 (15)	11
vinblastine	chemical drug	2	0.00149	0.0216	MAPK1,MYC,NFKB (complex),NFKBIA,RAF1,vinblastine	null,COX5B,DAXX,HLA-A,HMGA2,LGALS3,LY6E,PTPRK,RASA3,SLC2A6	10 (6)	6				BAK1,NFKBIA
TRIM22	transcription regulator	3	0.00149	0.0239	AKT1,BRAF,ESR1,FOXC2,IGF1,KAT5,KLF4,MAPK1,MYC,NFKB (complex),P38 MAPK (family),PGR,PPARGC1A,PRKCD,RARA,TRIM22,UBR5	null,ACTR1B,CENPN,COX5B,DAXX,DSCAM,DYRK1B,HLA-A,HNRNPL,LGALS3,MOAP1,NUP160,OMD,PTPRK,SLC2A6,TM9SF1,VPS53	17 (17)	15	OSM,SPI1	ETV3,IL1RN
pramipexole	chemical drug	3	0.00149	0.0119	AKT1,DRD3,DRD4,ERK1/2 (family),MAPK1,MMP9,pramipexole	null,HLA-A,HNRNPL,LGALS3,LY6E,PTPRK	6 (7)	4
24(S),25-epoxycholesterol	chemical - endogenous mammalian	3	0.0015	0.016	24(S),25-epoxycholesterol,AKT1,DHCR24,NFKB (complex),NR1H (family),NR1H3,NR1H4,PPARA,SREBF1	null,AGPAT1,DAXX,ECH1,HLA-A,HNRNPL,LY6E,SLC2A6	8 (9)	7					DHCR24
DISC	complex	3	0.00152	0.0268	APP,AR,BRAF,CASP3,DISC (complex),ESR1,FADD,FAS,GATA3,IFNG,KAT5,KLF4,MAPK1,MAPK3,MAVS,NFKB (complex),PARP1,PRKCD,RARA,UBR5	null,AGPAT1,CENPN,COX5B,DAXX,DYRK1B,HLA-A,HPS5,LGALS3,MOAP1,NUP160,PTPRK,SLC2A6,TM9SF1,VPS53	15 (20)	14
MAML1	transcription regulator	2	0.00152	0.011	AKT1,MAML1,NFKBIA,NOTCH1,RUNX2	HLA-A,HNRNPL,LGALS3,LY6E,PTPRK,RASA3	6 (5)	4				NFKBIA
IL3	cytokine	2	0.00152	0.0274	AKT1,ESTROGEN RECEPTOR (family),IL3,LIF,MAPK1,MTOR,NFKB (complex),OSM,RAF1,STAT3,STAT5B	null,DAXX,ECH1,HMGA2,HNRNPL,LGALS3,LY6E,MOAP1,OMD,PTPRK,RASA3,SLC2A6	12 (11)	11	TAC1			Ccl6,CISH,IFN ALPHA/BETA (family),MDM2,OSM,SMAD1/5/9 (family),STAT5B	CDKN1B,SPI1
FBLN5	other	3	0.00154	0.0228	AKT1,APP,BRAF,ESR1,FBLN5,FOXC2,IGF1,KAT5,KLF4,MAPK1,MAPK3,MMP2,MMP9,MYC,NFKB (complex),P38 MAPK (family),PGR,PPARGC1A,RARA,RBPJ,TP53,UBR5,VEGFA	null,null,ACTR1B,CENPN,COX5B,DSCAM,DYRK1B,HNRNPL,LGALS3,LY6E,MOAP1,NUP160,OMD,PTPRK,SLC2A6,TM9SF1,VPS53	17 (23)	19		CD-38 inhibitor 78c		MMP9
RNF2	transcription regulator	1	0.00158	0.0018	RNF2	null,null	2 (1)	1				CDKN1B,MDM2
BNIP3	other	3	0.00159	0.0234	AKT1,AR,BCL2,BNIP3,BRAF,ESR1,MAPK1,MTOR,MYC,NFKB (complex),NFKBIA,PRKCD,RAF1,RHEB,RPS6KB1,S6K1 (family),SIRT1,SMAD3,TFEB,TP53	null,null,CENPN,COX5B,ECH1,HMGA2,HNRNPL,HPS5,LY6E,NUP160,PTPRK,RASA3,SLC2A6,TM9SF1	14 (20)	15	bezafibrate,ERBB2,KAT2A,NFKBIA,pirinixic acid,SIRT1
C5AR1	G-protein coupled receptor	2	0.00161	0.023	--,BRAF,C5AR1,CEBPB,MAPK1,NFKB (complex),NFKBIA,RAF1	null,DAXX,HMGA2,LGALS3,LY6E,PTPRK,RASA3,SLC2A6,TM9SF1	9 (8)	7	ERBB2,sivelestat	IRF2BP2		MMP9,NFKBIA
acetaldehyde	chemical - endogenous mammalian	3	0.00168	0.0314	acetaldehyde,AP1 (complex),APP,BRAF,CASP3,E2F1,ERK1/2 (family),ESR1,FOXC2,GATA3,IGF1,JNK (family),KAT5,MAPK8,NFKB (complex),NFKBIA,NR1H (family),P38 MAPK (family),PGR,PI3K (complex),PKC (family),PRKCD,SMAD3,SUB1,TGFBR (family)	null,ACTR1B,ADGRL1,AGPAT1,DAXX,DSCAM,DYRK1B,HPS5,LY6E,MOAP1,NUP160,OMD,PTPRK,RASA3,SLC2A6,TM9SF1,VPS53	17 (25)	15				NFKBIA	SIRT1
Cdc42	other	2	0.00171	0.0204	--,AKT1,MAPK1,MMP9,NFKB (complex)	null,DAXX,HLA-A,HNRNPL,LGALS3,LY6E,PTPRK,SLC2A6	8 (5)	4	COL4A3,TREM2			MMP9	SPI1
magnesium sulfate	chemical drug	2	0.00172	0.009	magnesium sulfate,MMP9,NFKB (complex)	null,DAXX,HLA-A,LY6E,SLC2A6	5 (3)	2				NFKBIA	MMP9
ladostigil	chemical drug	3	0.00173	0.0246	AKT1,APP,BRAF,ESR1,KAT5,KLF4,ladostigil,MAPK (family),MAPK1,MAPK3,NFKB (complex),NR1H (family),PGR,PKC (family),PPARA,PRKCD,RARA,SUB1,TP53,UBR5	null,ADGRL1,AGPAT1,CENPN,DSCAM,DYRK1B,ECH1,HNRNPL,HPS5,LGALS3,MOAP1,NUP160,PTPRK,SLC2A6,TM9SF1,VPS53	16 (20)	16
FGF5	growth factor	3	0.00174	0.0356	AKT1,APP,ESR1,FGF5,FGFR1,KAT5,KLF4,MAPK1,MAPK3,MYC,NFKB (complex),PRKCD,RAF1,RARA,RAS (family),STAT5B,TP53,UBR5	null,CENPN,COX5B,DAXX,DYRK1B,ECH1,HLA-A,HMGA2,HNRNPL,HPS5,LGALS3,MOAP1,NUP160,OMD,PTPRK,SLC2A6,VPS53	17 (18)	14	KLF4	GNL3,MYCN,SIRT1
PRKCE	kinase	2	0.00174	0.027	AKT1,MAPK1,NFKB (complex),NFKBIA,PRKCD,PRKCE,RAF1,STAT3,TEAD1	null,null,DAXX,ECH1,HMGA2,HNRNPL,LY6E,PTPRK,RASA3,SH3D19,SLC2A6	11 (9)	8	linoleic acid,paclitaxel,SH42,TAC1	4-phenylbutyric acid,miR-143-3p (and other miRNAs w/seed GAGAUGA)		IQGAP1,MMP9,NFKBIA,TICAM2
eplerenone	chemical drug	3	0.00176	0.0271	AKT1,AR,BRCA1,EGFR,ELANE,eplerenone,ERBB2,ESR1,MMP9,MPO,NFKB (complex),NR1H (family)	null,AGPAT1,CENPN,COX5B,DAXX,HLA-A,HMGA2,HNRNPL,LY6E,NUP160,RASA3,SLC2A6	12 (12)	10					MMP9
S-(2,3-bispalmitoyloxypropyl)-cysteine-GDPKHPKSF	chemical reagent	2	0.00177	0.0091	MMP9,NFKB (complex),S-(2,3-bispalmitoyloxypropyl)-cysteine-GDPKHPKSF	null,DAXX,HLA-A,LY6E,SLC2A6	5 (3)	2				MMP9
PKC-iota pseudosubstrate peptide inhibitor	biologic drug	2	0.00179	0.0089	MAP2K1,NFKB (complex),PKC-iota pseudosubstrate peptide inhibitor	null,DAXX,HLA-A,LGALS3,SLC2A6	5 (3)	2					MAP2K1
TXNRD1	enzyme	3	0.0018	0.0355	AKT1,AP1 (complex),BRAF,CASP3,E2F1,ESR1,GLI1,IGF1,KAT5,KLF4,MAPK1,NFKB (complex),PGR,PRKCD,RARA,TP53,TXNRD1,UBR5	null,ACTR1B,ADGRL1,CENPN,DAXX,DSCAM,ECH1,HLA-A,HNRNPL,HPS5,LGALS3,MOAP1,NUP160,PTPRK,SLC2A6,TM9SF1,VPS53	17 (18)	15	KLF4				IKBKG
SFPQ	other	3	0.00181	0.034	AKT1,AR,BRCA1,CASP3,EGFR,ERBB2,ESR1,F3,NFKB (complex),NR1H (family),PRKCD,PTEN,SFPQ,STAT3,TOP1,TP53	null,null,AGPAT1,CENPN,COX5B,DAXX,ECH1,HLA-A,HMGA2,HNRNPL,LY6E,NUP160,RASA3,SLC2A6	14 (16)	13
acridine yellow	chemical reagent	3	0.00181	0.0289	acridine yellow,APP,BRAF,DOCK8,EGFR,EIF4E,IRF3,MYC,NFKB (complex),NR1H (family),PGR,PKC (family),PKC ALPHA/BETA (family),PPARA,PRKCA,PRKCB,PRKCD,RARA,STAT5B,SUB1,TEAD1,TFEB,TP53,VEGFA	null,ADGRL1,AGPAT1,CENPN,COX5B,DAXX,DSCAM,DYRK1B,ECH1,HMGA2,HPS5,NUP160,OMD,SH3D19,SLC2A6,TM9SF1	16 (24)	19
IGFBP1	other	2	0.00188	0.0191	IGF1,IGFBP1,MAPK1,MMP9	null,ACTR1B,DAXX,DYRK1B,LGALS3,LY6E,PTPRK	7 (4)	3	captopril,clofibrate,indirubin,vitamin D	ACOX1,GROWTH HORMONE (family),L-methionine			MMP9
NFKB2	transcription regulator	3	0.00188	0.0341	AKT1,AR,BRAF,ESR1,FOS,GATA3,KAT5,KLF4,MAPK1,NFKB (complex),NFKB1,NFKB2,NR1H (family),PRKCD,RARA,UBR5	null,AGPAT1,CENPN,COX5B,DAXX,HLA-A,HNRNPL,HPS5,LGALS3,MOAP1,NUP160,PTPRK,SLC2A6,TM9SF1,VPS53	15 (16)	14	IKBKG,MAVS,NFKBIA,STING1	BTRC,ERBB2,mir-142 (includes others),N4BP1,USP18		IGK,MMP9,PER2
bacterial lipopolysaccharides	chemical - other	3	0.00189	0.036	AKT1,APP,bacterial lipopolysaccharides,BRAF,CD40,ERK (family),ESR1,FOXC2,GATA3,IGF1,JNK (family),KAT5,NFKB (complex),NFKBIA,OSM,P38 MAPK (family),PRKCD,SPHK1,TLR4	null,ACTR1B,CENPN,DAXX,DYRK1B,HLA-A,HNRNPL,HPS5,LGALS3,LY6E,MOAP1,NUP160,OMD,RASA3,SLC2A6,TM9SF1,VPS53	17 (19)	13				NFKBIA
14,15-epoxyeicosatrienoic acid	chemical - endogenous mammalian	2	0.00191	0.0234	14,15-epoxyeicosatrienoic acid,AKT1,MAPT,NFKB (complex),NFKBIA,PPARA,PPARG	null,DAXX,ECH1,HLA-A,HNRNPL,LY6E,RASA3,SLC2A6	8 (7)	6					NFKBIA
PRL	other	2	0.00192	0.0387	--,AKT1,AR,BRAF,BRCA1,EGFR,ERBB2,ESR1,IGF1,NFKB (complex),NFKBIA,STAT5B,TP53	ACTR1B,CENPN,COX5B,DAXX,DYRK1B,ECH1,HMGA2,HNRNPL,LY6E,NUP160,OMD,RASA3,SLC2A6,TM9SF1	14 (13)	13	pirinixic acid,prostaglandin D2,quetiapine,vitamin D	ANP32A,BTC,fulvestrant,GROWTH HORMONE (family),jasplakinolide,levodopa,PIAS1,pramipexole,TAC1		ADAR,CISH,ERBB4,MAP2K1,N4BP1,SOCS2,STAT5B,USP18	CDKN1B
TNFRSF18	transmembrane receptor	2	0.00193	0.02	ERK1/2 (family),MAPK1,NFKB (complex),NFKBIA,TNFRSF18	DAXX,HLA-A,LGALS3,LY6E,PTPRK,RASA3,SLC2A6	7 (5)	4				NFKBIA	MMP9
tert-butyl hydroperoxide	chemical toxicant	2	0.00194	0.0194	F3,MAPK1,NFKB (complex),NRF1,tert-butyl hydroperoxide	COX5B,DAXX,HLA-A,HMGA2,LGALS3,PTPRK,SLC2A6	7 (5)	4
dioctanoylphosphatidic acid	chemical reagent	3	0.00195	0.0306	APP,BRAF,dioctanoylphosphatidic acid,ESR1,KAT5,KLF4,MAPK1,MAPK3,MTOR,MYC,NADPH OXIDASE (complex),NFKB (complex),NR1H (family),PKC (family),PPARA,PRKCD,RARA,RPTOR,SUB1,TFEB,TP53,UBR5	null,null,ADGRL1,AGPAT1,CENPN,COX5B,DYRK1B,ECH1,HPS5,LGALS3,MOAP1,NUP160,PTPRK,SLC2A6,TM9SF1,VPS53	16 (22)	17
thymoquinone	chemical drug	3	0.00198	0.0219	AKT1,BRAF,CASP3,CASP9,CAT,FOXC2,GATA3,IFNG,IGF1,IL5,KLF4,MAPK1,OSM,P38 MAPK (family),PGR,PRKCD,PRO-INFLAMMATORY CYTOKINE (family),STAT3,thymoquinone,UBR5	null,null,ACTR1B,AGPAT1,DSCAM,DYRK1B,HLA-A,HNRNPL,HPS5,LGALS3,MOAP1,OMD,PRRC2A,PTPRK,TM9SF1	15 (20)	14				CDKN1B
GW 9508	chemical reagent	3	0.00201	0.0365	AKT1,BRAF,ERK1/2 (family),ESR1,GW 9508,KAT5,KLF4,MAPK1,NFKB (complex),NFKBIA,PGR,PPARA,RARA,TP53,UBR5	null,CENPN,DSCAM,ECH1,HLA-A,HNRNPL,HPS5,LGALS3,LY6E,MOAP1,NUP160,PTPRK,RASA3,SLC2A6,TM9SF1,VPS53	16 (15)	14					NFKBIA
HDL	complex	2	0.00202	0.0338	AGT,AKT1,EGFR,ERK1/2 (family),HDL (complex),MAPK1,NFKB (complex),NFKBIA,STAT3	null,DAXX,HLA-A,HMGA2,HNRNPL,LGALS3,LY6E,PTPRK,RASA3,SLC2A6	10 (9)	8	pirinixic acid	L-methionine		SIRT1	NFKBIA
CSF2RA	other	3	0.00203	0.0202	--,AKT (family),AKT1,APP,BRAF,FOXC1,KAT5,KIT,KLF4,MAPK (family),MAPK1,MAPK3,NFKBIA,PGR,UBR5	null,DSCAM,DYRK1B,HNRNPL,HPS5,LGALS3,MOAP1,OMD,PTPRK,RASA3,TM9SF1,VPS53	12 (15)	10	IL3,SPI1			Usp17la (includes others)
fulvestrant	chemical drug	2	0.00204	0.0377	AKT1,EGFR,ERBB2,ERBB3,ESR1,ESR2,ESTROGEN RECEPTOR (family),fulvestrant,IGF1,MAPK1,STAT5B	ACTR1B,CENPN,DAXX,DYRK1B,HMGA2,HNRNPL,LGALS3,LY6E,NUP160,OMD,PTPRK,RASA3	12 (11)	10				BAK1,CALCINEURIN (complex),CDKN1B,EPOR,ERBB2	AXL,DHCR24,MDM2,STAT5B
diadenosine triphosphate	chemical - endogenous mammalian	3	0.00207	0.033	APP,BRAF,diadenosine triphosphate,ESR1,KAT5,KLF4,MAPK1,MAPK3,NFE2L2,NFKB (complex),NFKBIA,RAF1,RARA,TP53,UBR5	null,CENPN,DYRK1B,ECH1,HMGA2,HPS5,LGALS3,LY6E,MOAP1,NUP160,PTPRK,RASA3,SLC2A6,TM9SF1,VPS53	15 (15)	13
clioquinol	chemical drug	2	0.00209	0.0116	clioquinol,MMP9,NFKB (complex)	null,DAXX,HLA-A,LY6E,SLC2A6	5 (3)	2				CDKN1B	MMP9
AMOT-TJP2-YAP	complex	3	0.00211	0.0263	AKT1,AMOT-TJP2-YAP,ERBB4,MTOR,NFKB (complex),PTEN,SMAD3,TEAD1,TJP2,TP73,YAP/TAZ (family),YAP1	null,ECH1,HNRNPL,LGALS3,LY6E,PTPRK,RASA3,SH3D19,SLC2A6	9 (12)	8
ONC206	chemical drug	3	0.00213	0.0335	AKT1,BRAF,CLPP,DRD2,EGFR,MAPK1,NFKB (complex),NFKBIA,ONC206,RAF1,STAT5B	DAXX,ECH1,HMGA2,HNRNPL,LGALS3,OMD,PTPRK,RASA3,SLC2A6,TM9SF1	10 (11)	9
prostaglandin D2	chemical - endogenous mammalian	2	0.00213	0.0257	MAPK1,NFE2L2,NFKB (complex),PPARA,PPARD,PPARG,prostaglandin D2	null,DAXX,ECH1,HLA-A,LGALS3,LY6E,PTPRK,SLC2A6	8 (7)	6	zymosan				IFN GAMMA (complex)
Ikk (family)	group	3	0.00219	0.0459	--,AKT1,AP1 (complex),FOXA2,GATA3,GLI1,HTT,IGF1,IKBKB,IKK (family),IRF (family),IRF2,IRF3,LRRK2,NFKB (complex),NFKB1,NFKBIA,NR1H (family),PRKCD,RPS11,RPS15,STAT5B	null,null,ACTR1B,ADGRL1,AGPAT1,CENPN,DAXX,HMGA2,HNRNPL,HPS5,LY6E,OMD,RASA3,SLC2A6	14 (22)	15	IKBKG,MAVS,STING1	genistein		NFKBIA
tanespimycin	chemical drug	2	0.00221	0.0352	AKT1,BRAF,EGFR,ERBB2,NFKB (complex),PRKCD,STAT3,tanespimycin,TGFBR1	null,null,DAXX,HMGA2,HNRNPL,LGALS3,PTPRK,RASA3,SLC2A6,TM9SF1	10 (9)	8				BAK1	AXL,CDKN1B,ERBB2,OSM
glyburide	chemical drug	3	0.00227	0.0364	--,AKT1,BRAF,ERK1/2 (family),ESR1,GJA1,glyburide,KAT5,KLF4,MAPK1,MAPK3,MMP9,NR1H (family),PGR,PKC (family),PPARA,PRKCD,RAP1 (family),RARA,RELA,SUB1,tetradecanoylphorbol acetate,TNF,TP53,UBR5	null,null,ADGRL1,AGPAT1,CENPN,DSCAM,ECH1,HLA-A,HNRNPL,HPS5,LGALS3,LY6E,MOAP1,NUP160,PTPRK,TM9SF1,VPS53	17 (25)	19					MMP9
vitamin D	chemical drug	3	0.00228	0.0257	AKT1,BRAF,ERK (family),FOXC2,GATA3,IGF1,KAT5,MYCN,NFKB (complex),P38 MAPK (family),PGR,PRKCD,VDR,vitamin D	null,null,ACTR1B,DAXX,DSCAM,DYRK1B,HLA-A,HNRNPL,HPS5,OMD,SLC2A6,TM9SF1,VPS53	13 (14)	11				IGFBP1,NFKBIA
GNAO1	enzyme	3	0.00229	0.0237	AKT1,DRD2,E2F1,ERK1/2 (family),GLI1,GNAO1,JUN,KAT5,KLF4,MAPK1,MAPK14,NR1H (family),PGR,PKA (complex),PRKCD,SRC,STAT3,STAT5B,TFEB,UBR5	null,null,ADGRL1,AGPAT1,DSCAM,HLA-A,HNRNPL,HPS5,LGALS3,MOAP1,OMD,PTPRK,VPS53	13 (20)	14	GNB5
IRAK4	kinase	3	0.00231	0.0369	AP1 (complex),APP,BRAF,ERK (family),ERK1/2 (family),ESR1,FOXC2,GLI1,IGF1,IKBKB,IRAK4,IRF7,JNK (family),KAT5,KLF4,MAPK (family),MAPK1,MAPK14,NFKB (complex),NFKBIA,P38 MAPK (family),PRKCD,STAT3,TEAD1,TFEB,UBR5,YAP1	null,null,ACTR1B,ADGRL1,DAXX,DYRK1B,LGALS3,LY6E,MOAP1,NUP160,OMD,PTPRK,RASA3,SH3D19,SLC2A6,TM9SF1,VPS53	17 (27)	17	paclitaxel
CISH	other	2	0.00233	0.0262	CISH,JAK1,MAPK1,NFKB (complex),STAT3,STAT5B	null,DAXX,HLA-A,LGALS3,LY6E,OMD,PTPRK,SLC2A6	8 (6)	5	GROWTH HORMONE (family),IL3,THPO,Usp17la (includes others)			CDKN1B,NCAM1	JAK (family),MYCN,SLC7A11
MMP15	peptidase	3	0.00233	0.0279	AKT1,DDR1,MAPK1,MMP15,MMP2,MMP9,NFKB (complex),RARA,STAT3	null,CENPN,DAXX,HNRNPL,LGALS3,LY6E,PTPRK,SLC2A6	8 (9)	6		NFKBIA
DDB1/CUL4A/RBX1	complex	3	0.00233	0.0337	--,CUL4A,DDB1,DDB1/CUL4A/RBX1 (complex),ESR1,NFKBIA,PPARG,SMAD3,SMAD4,SUB1,TET3,TFIIH (complex)	null,ADGRL1,CENPN,HLA-A,LGALS3,LY6E,NUP160,PTPRK,RASA3	9 (12)	7
DDR1-IN-1	chemical drug	3	0.00233	0.028	AKT1,DDR1,DDR1-IN-1,MAPK1,MMP2,MMP9,NFKB (complex),RARA,STAT3	null,CENPN,DAXX,HNRNPL,LGALS3,LY6E,PTPRK,SLC2A6	8 (9)	6
MMP16	peptidase	3	0.00233	0.028	AKT1,DDR1,MAPK1,MMP16,MMP2,MMP9,NFKB (complex),RARA,STAT3	null,CENPN,DAXX,HNRNPL,LGALS3,LY6E,PTPRK,SLC2A6	8 (9)	6	ERBB2	brefeldin A,CDKN1B
NPHP1	other	3	0.00238	0.0327	AKT1,APP,AR,BRAF,ESR1,KAT5,KLF4,MAPK1,MAPK3,NFKBIA,NPHP1,PTK2B,RARA,STAT5B,UBR5	null,CENPN,COX5B,DYRK1B,HNRNPL,HPS5,LGALS3,MOAP1,NUP160,OMD,PTPRK,RASA3,TM9SF1,VPS53	14 (15)	12
Ro31-8220	chemical drug	3	0.00239	0.0264	AKT (family),AKT1,BRAF,E2F1,ERK1/2 (family),GSK3B,JUN,MAPK1,MAPK8,MMP9,NFKB (complex),NR1H (family),PGR,PKC (family),PRKCA,PRKCB,PRKCG,RAF1,RAP1B,RAS (family),Ro31-8220,SUB1,TEAD1,UBR5	null,ADGRL1,AGPAT1,DAXX,DSCAM,HMGA2,HNRNPL,LGALS3,LY6E,MOAP1,PTPRK,SH3D19,SLC2A6,TM9SF1	14 (24)	12					MDM2,MMP9
SH42	chemical reagent	2	0.0024	0.018	AKT1,DHCR24,MAPK1,MTOR,PRKCD,SH42	null,null,HNRNPL,LGALS3,LY6E,PTPRK	6 (6)	5				eicosapentaenoic acid,PRKCE	DHCR24
G2535	chemical reagent	2	0.00242	0.016	EGFR,G2535,NFKB (complex),NFKBIA	DAXX,HLA-A,HMGA2,LY6E,RASA3,SLC2A6	6 (4)	3
ENPP1	enzyme	3	0.00245	0.0373	--,AKT1,ALP (family),ENPP1,ERBB2,ERBB3,ESTROGEN RECEPTOR (family),GNAQ,INSR,NFKB (complex),PDX1,STAT3,STAT5B,TYK2,TYROSINE KINASE (family)	null,DAXX,ECH1,HMGA2,HNRNPL,LGALS3,LY6E,OMD,PTPRK,RASA3,SLC2A6	11 (15)	11
miR-143-3p (and other miRNAs w/seed GAGAUGA)	mature microRNA	3	0.00245	0.0323	AKT1,AR,BCL2,ERBB4,IRF3,MAPK1,miR-143-3p (and other miRNAs w/seed GAGAUGA),MTOR,NFKB (complex),NFKBIA,SMAD3,TEAD1,TP73,YAP1	null,COX5B,DAXX,ECH1,HNRNPL,LGALS3,LY6E,PTPRK,RASA3,SH3D19,SLC2A6	11 (14)	11	SMAD4				AXL,MDM2,PRKCE
SKAP1	kinase	3	0.00245	0.0359	AKT1,APP,BRAF,ESR1,INTEGRIN (complex),KAT5,KLF4,MAPK1,MAPK3,NFE2L2,NFKB (complex),NFKBIA,RAP1 (family),RARA,SKAP1,TP53,UBR5	null,CENPN,DYRK1B,ECH1,HNRNPL,HPS5,LGALS3,LY6E,MOAP1,NUP160,PTPRK,RASA3,SLC2A6,TM9SF1,VPS53	15 (17)	13	ERBB2	levodopa
emodin	chemical drug	3	0.00248	0.0448	AP1 (complex),APP,ATM,BRAF,CK2 (complex),E2F1,EGFR,emodin,ERBB2,ERK1/2 (family),ESR1,FOXC2,GATA3,IGF1,IRF2,JNK (family),KAT5,MAP2K1,MAPK (family),NFKB (complex),NFKBIA,P38 MAPK (family),PRKCD,STAT5B,SUB1	null,null,ACTR1B,ADGRL1,CENPN,DAXX,DYRK1B,HMGA2,HPS5,MOAP1,NUP160,OMD,PTPRK,RASA3,SLC2A6,TM9SF1,VPS53	17 (25)	17				TREM2	ERBB2,MAP2K1,MMP9,NFKBIA
batimastat	chemical - protease inhibitor	2	0.00255	0.0231	batimastat,EGFR,MAPK1,MMP9,NFKB (complex)	null,DAXX,HMGA2,LGALS3,LY6E,PTPRK,SLC2A6	7 (5)	4					MMP9
MARK3	kinase	3	0.00255	0.0461	BRAF,CDC25C,ESR1,EZH2,HDAC7,KSR1,MAP2K1,MAPK1,MARK3,MITF,NFKB (complex),NFKBIA,PPP1R12A,PTEN,RAF1,YAP/TAZ (family)	null,CENPN,DAXX,HMGA2,LGALS3,LY6E,NUP160,PTPRK,RASA3,SLC2A6,TM9SF1	11 (16)	10					KSR1
GZMM	peptidase	3	0.00257	0.0297	--,AKT1,BAX,CASP3,CASP9,ELANE,GZMM,NFKB (complex),PRKCD,PTEN	null,null,DAXX,HLA-A,HNRNPL,LGALS3,LY6E,SLC2A6	8 (10)	6
sivelestat	chemical drug	2	0.00259	0.0082	ELANE,NFKBIA,sivelestat	null,HLA-A,LY6E,RASA3	4 (3)	2				C5AR1	NFKBIA
IMPDH2	other	3	0.00262	0.0438	--,AKT1,ESR1,FOXC2,GATA3,GLI1,HOXA10,IGF1,IKBKB,KAT5,NFKB (complex),NFKBIA,P38 MAPK (family),PGR,PI3K (complex),PRKCD,PTPN6,RELA	null,ACTR1B,ADGRL1,CENPN,DAXX,DSCAM,DYRK1B,HLA-A,HNRNPL,HPS5,LY6E,NUP160,OMD,RASA3,SLC2A6,VPS53	16 (18)	14		sappanone A			NFKBIA
captopril	chemical drug	2	0.00268	0.0143	AKT1,captopril,ERK1/2 (family),MMP9	null,HLA-A,HNRNPL,LGALS3,LY6E	5 (4)	4				goralatide,IGFBP1,IL1RN	MMP9
IQGAP1	other	2	0.00276	0.0411	AKT1,BRAF,EGFR,ERK1/2 (family),ESR1,IQGAP1,KAT5,MAPK1,NFATC2	CENPN,DAXX,HLA-A,HMGA2,HNRNPL,LGALS3,NUP160,PTPRK,TM9SF1,VPS53	10 (9)	8	PRKCE	levodopa
alvocidib	chemical drug	2	0.00277	0.032	AKT1,alvocidib,CDK19,E2F1,MAPK1,NFKB (complex),STAT3	null,DAXX,HLA-A,HNRNPL,LGALS3,MOAP1,NOL8,PTPRK,SLC2A6	9 (7)	6					ERBB2
LIMD1	transcription regulator	3	0.0028	0.0427	AKT1,AP1 (complex),ERBB4,ERK1/2 (family),FOS,IGF1,IL2,LIMD1,MTOR,RELA,SMAD3,TEAD1,TP73,YAP1	null,ACTR1B,DYRK1B,ECH1,HLA-A,HNRNPL,LGALS3,LY6E,PTPRK,RASA3,SH3D19	11 (14)	11	SPI1
SPI1	transcription regulator	2	0.00283	0.024	AKT1,GATA3,MTOR,NFKB (complex),SPI1	null,DAXX,HLA-A,HNRNPL,HPS5,LY6E,SLC2A6	7 (5)	5	ADAR,eicosapentaenoic acid,EPOR	IL3		IL1RN,LIMD1,TRIM22,USP18
CARD6	other	2	0.00284	0.0187	CARD6,ERK1/2 (family),MAP2K1,NFKB (complex)	null,DAXX,HLA-A,LGALS3,SLC2A6	5 (4)	3					MAP2K1
TOX	transcription regulator	3	0.00286	0.0337	AKT1,BAX,CASP3,CASP9,NFKB (complex),PRKCD,PTEN,TOX	null,DAXX,EHMT2,HLA-A,HNRNPL,LGALS3,LY6E,SLC2A6	8 (8)	6		STAT5B		RAD51	CDKN1B,KMT2D
ADH5	other	1	0.00287	0.0061	--	LGALS3	1 (1)	1	OSM				folic acid
AP1M1	transporter	1	0.00287	0.0061	AP1M1	HLA-A	1 (1)	1				ATP7A
CELA1	peptidase	1	0.00287	0.0104	CELA1	HLA-A	1 (1)	1
COMP	other	1	0.00287	0.0067	COMP	LGALS3	1 (1)	1
H60a	other	1	0.00287	0.0039	H60a	HLA-A	1 (1)	1
HSP-990	chemical drug	1	0.00287	0.006	HSP-990	HLA-A	1 (1)	1
RFXANK	transcription regulator	1	0.00287	0.0083	RFXANK	HLA-A	1 (1)	1
Raet1a	other	1	0.00287	0.0039	Raet1a	HLA-A	1 (1)	1
Raet1b	other	1	0.00287	0.0039	Raet1b	HLA-A	1 (1)	1
UBE2L3	enzyme	2	0.00287	0.0322	AR,EGFR,IKBKG,NOTCH1,PGR,RARA,RIPK2,UBE2L3	null,CENPN,COX5B,DSCAM,HLA-A,HMGA2,PTPRK,SLC2A6	8 (8)	7					IKBKG
SMAD4	transcription regulator	3	0.00288	0.0408	AP1 (complex),APP,AR,ERK1/2 (family),FOXC2,GLI1,HNF4A,IGF1,JNK (family),KAT5,MAPK14,MTOR,NFKB (complex),NFKBIA,NR1H (family),P38 MAPK (family),PGR,PKA CATALYTIC SUBUNIT (family),SMAD4,TEAD1,YAP1	null,ACTR1B,ADGRL1,AGPAT1,COX5B,DAXX,DSCAM,DYRK1B,HMGA2,LGALS3,OMD,PTPRK,RASA3,SH3D19,SLC2A6,VPS53	16 (21)	14	KLF4,N-[(2Z)-3-(4,5-dihydro-1,3-thiazol-2-yl)-1,3-thiazolidin-2-yl idene]-5H dibenzo[a,d][7]annulen-5-amine,OSM	BTRC,MDM4,PIAS1		CDKN1B,DOCK4,miR-143-3p (and other miRNAs w/seed GAGAUGA),MYCN	ERBB2
brefeldin A	chemical - endogenous non-mammalian	1	0.00293	0.0047	brefeldin A	COX5B,HLA-A	2 (1)	1				KLF4	MMP16
xylazine	chemical drug	3	0.00293	0.0435	APP,BRAF,CAMK2A,ESR1,GSK3B,KAT5,KLF4,MAPK1,MAPK3,MAPT,MMP9,NFE2L2,NFKBIA,PGR,PTEN,RARA,STAT3,TFEB,TP63,xylazine	null,null,CENPN,DSCAM,DYRK1B,HLA-A,HPS5,LGALS3,LY6E,NUP160,PTPRK,RASA3,TM9SF1,VPS53	14 (20)	16
quetiapine	chemical drug	3	0.00298	0.035	AMPK (complex),BRAF,CASP3,DRD2,ESR1,KAT5,KLF4,MAPK1,NFKBIA,PGR,PPARGC1A,PRKCD,quetiapine,RARA,STAT5B,TP53,UBR5	null,CENPN,COX5B,DSCAM,ECH1,HPS5,LGALS3,MOAP1,NUP160,OMD,PTPRK,RASA3,TM9SF1,VPS53	14 (17)	13					ADRA2A
Il2 beta gamma receptor	complex	3	0.00298	0.0474	EGFR,ESR1,IL2 BETA GAMMA RECEPTOR (complex),IL2RB,IL2RG,LCK,MAP2K1,MAPK1,NFKB (complex),NFKBIA,PRKCD,STAT5B,TCR (complex)	null,CENPN,DAXX,ECH1,HLA-A,HMGA2,LGALS3,NUP160,OMD,PTPRK,RASA3,SLC2A6	12 (13)	10
lavendustin A	chemical drug	3	0.00299	0.0458	AKT1,APP,EGFR,ESR1,KAT5,KLF4,lavendustin A,MAPK1,MAPK3,PGR,RARA,STAT3,STAT5B,TP53,UBR5	null,CENPN,DSCAM,DYRK1B,ECH1,HLA-A,HMGA2,HNRNPL,HPS5,LGALS3,MOAP1,NUP160,OMD,PTPRK,VPS53	15 (15)	13
OSM	cytokine	2	0.003	0.0449	AKT1,IL6,LIF,MAPK1,NFKB (complex),OSM,RAF1,STAT5B,TYK2	null,DAXX,HLA-A,HMGA2,HNRNPL,LY6E,MOAP1,OMD,PTPRK,RASA3,SLC2A6	11 (9)	9	IL3,MAP2K1,PTGER4	tanespimycin		CDKN1B,JAK (family),MMP9,SMAD4,TAP1,TAPBP,TRIM22,TYK2	BAK1,BTC,DHCR24,ITPKB,SRPK1
NUMB/NUMBL	group	3	0.00301	0.0364	AKT1,EGFR,NFKBIA,NOTCH (family),NOTCH1,NUMB,NUMB/NUMBL (family),NUMBL,TP53	ECH1,HLA-A,HMGA2,HNRNPL,LGALS3,LY6E,PTPRK,RASA3,SLC2A6	9 (9)	5
MDM2	enzyme	2	0.00304	0.0443	AR,E2F1,GATA3,KAT5,MDM2,MYCN,RARA,SMAD3,SMAD4,TP53,TP63,TP73,USP7	null,CENPN,COX5B,DAXX,DSCAM,ECH1,HPS5,MOAP1,PTPRK,RASA3,SLC2A6,VPS53	12 (13)	12	BTRC,ERBB2,ERBB4,IL3,RNF2,RPS15,SUB1	DHCR24,FKBP5,fulvestrant,GNL3,miR-143-3p (and other miRNAs w/seed GAGAUGA),NFKBIA,paclitaxel,PIAS1,Ro31-8220,RPL5,STAT5B,sulanemadlin,THPO,trastuzumab,UBE2D3		IL1RN	PER2,PPP2R5C
TFPI	other	2	0.00305	0.0228	F2,F3,MMP9,NFKB (complex),TFPI	null,DAXX,HLA-A,HMGA2,LY6E,SLC2A6	6 (5)	4	paricalcitol,SIRT1	paclitaxel
GNA11	enzyme	2	0.00306	0.0347	AKT1,EGFR,ERK1/2 (family),GNA11,MTOR,NFKB (complex),PRKCD	null,null,DAXX,HLA-A,HMGA2,HNRNPL,SLC2A6	7 (7)	6
alpha-amino-3-hydroxy-5-methyl-4-isoxazolepropionic acid	chemical reagent	3	0.00306	0.0433	alpha-amino-3-hydroxy-5-methyl-4-isoxazolepropionic acid,AP1 (complex),BAX,BRAF,ESR1,IGF1,IL2,KAT5,KLF4,MAPK1,NADPH OXIDASE (complex),NFE2L2,NFKB (complex),RARA,TP53,UBR5	null,ACTR1B,CENPN,DYRK1B,ECH1,HLA-A,HPS5,LGALS3,LY6E,MOAP1,NUP160,PTPRK,SLC2A6,TM9SF1,VPS53	15 (16)	13
droperidol	chemical drug	3	0.00306	0.0379	ADRA1A,AKT1,BRAF,DRD2,DRD4,droperidol,EGFR,MAPK1,MMP9,NFKB (complex),NFKBIA,RAF1,STAT3,STAT5B	null,DAXX,HMGA2,HNRNPL,LGALS3,OMD,PTPRK,RASA3,SLC2A6,TM9SF1	10 (14)	10
SLV-314	chemical drug	3	0.00311	0.0429	AKT1,BRAF,DRD2,EGFR,MAPK1,NFKB (complex),NFKBIA,RAF1,SLC6A4,SLV-314,STAT3,STAT5B	null,DAXX,HMGA2,HNRNPL,LGALS3,OMD,PTPRK,RASA3,SLC2A6,TM9SF1	10 (12)	9
JAK	group	2	0.00315	0.0474	AKT1,ESR1,JAK (family),JAK1,NFKB (complex),PRKCD,STAT3,STAT5B,TYK2	null,null,CENPN,DAXX,HLA-A,HNRNPL,LY6E,NUP160,OMD,SLC2A6	10 (9)	8	OSM,OSMR,THPO	CISH,PIAS1		IFNA1/IFNA13,STAT5B	MMP9
spironolactone	chemical drug	3	0.00316	0.0366	AKT1,AP1 (complex),APP,ATM,BRAF,CEBPB,CHEK2,E2F1,ERK1/2 (family),ESR1,ESR2,FOXC2,GJA1,IGF1,JNK (family),KAT5,KLF4,NR1H (family),P38 MAPK (family),PGR,PKC (family),PRKCD,ROCK2,spironolactone,SUB1,tetradecanoylphorbol acetate	null,null,ACTR1B,ADGRL1,AGPAT1,CENPN,DSCAM,DYRK1B,HLA-A,HNRNPL,LGALS3,MOAP1,NUP160,OMD,TM9SF1,VPS53	16 (26)	18				ULBP1	FKBP5
PLCG2	enzyme	3	0.00319	0.0459	AP1 (complex),APP,BRAF,ERK (family),ERK1/2 (family),ESR1,FOXC2,IGF1,IRF3,JNK (family),KAT5,KLF4,MAPK1,NFATC2,NFKB (complex),NFKBIA,NR1H (family),P38 MAPK (family),PKC (family),PLCG2,PRKCD,PTK2B,RARA,SRC,STAT5B,SUB1,UBR5	null,ACTR1B,ADGRL1,AGPAT1,CENPN,DAXX,DYRK1B,HLA-A,LGALS3,LY6E,MOAP1,NUP160,OMD,RASA3,SLC2A6,TM9SF1,VPS53	17 (27)	19	FLNA,VWF	levodopa,tosylphenylalanyl chloromethyl ketone		NFKBIA,THPO,TREM2
N-nitro-L-arginine methyl ester	chemical drug	2	0.00321	0.0375	AKT1,MAPK1,N-nitro-L-arginine methyl ester,NFE2L2,NFKB (complex),NRAS,RAF1	DAXX,HLA-A,HMGA2,HNRNPL,LGALS3,LY6E,PTPRK,SLC2A6	8 (7)	6				NFKBIA	desmopressin,MMP9
IFNA1/IFNA13	cytokine	2	0.00328	0.034	IFNA1/IFNA13,MAPK1,NFKB (complex),STAT3,STAT5B,TYK2	null,DAXX,HLA-A,LGALS3,LY6E,OMD,PTPRK,SLC2A6	8 (6)	5	JAK (family),MAVS,STING1,TICAM2			STAT5B,TYK2
THPO	cytokine	2	0.00332	0.0405	AKT1,BRAF,MAPK1,NFKB (complex),RAF1,STAT3,STAT5B,THPO,TYK2	null,DAXX,HMGA2,HNRNPL,LGALS3,LY6E,OMD,PTPRK,SLC2A6,TM9SF1	10 (9)	8	PLCG2			CISH,JAK (family),KLF4,NFKBIA,STAT5B,TAP1,TYK2,USP18	MDM2
zymosan	chemical - endogenous non-mammalian	2	0.00333	0.039	AKT1,MAPK1,NFKB (complex),NFKBIA,STAT3,zymosan	null,DAXX,HNRNPL,LGALS3,LY6E,PTPRK,RASA3,SLC2A6	8 (6)	5				NFKBIA,prostaglandin D2
KSR1	kinase	2	0.00334	0.0312	BRAF,KSR1,MAP2K1,MAPK1,NFKBIA,RAF1	null,HMGA2,LGALS3,LY6E,PTPRK,RASA3,TM9SF1	7 (6)	5		MARK3		MAP2K1,NFKBIA
genistein	chemical drug	2	0.00341	0.0484	AKT1,AR,DIO2,EGFR,ERBB4,ESR1,ESR2,genistein,KAT5,MAPK1,NFKB (complex),NFKBIA,SMAD3,STAT3,TP53	null,CENPN,COX5B,DAXX,ECH1,HLA-A,HMGA2,HNRNPL,LDAF1,LY6E,NUP160,PTPRK,RASA3,VPS53	14 (15)	15				CDC73,GROWTH HORMONE (family),NPC1	ERBB2,ERBB4,IKK (family),MMP9,NFKBIA,SLC6A1
varlitinib	chemical drug	2	0.00342	0.0265	EGFR,ERBB2,NFKB (complex),varlitinib	DAXX,HLA-A,HMGA2,LGALS3,PTPRK,RASA3,SLC2A6	7 (4)	3					ERBB2
CDKN1B	other	2	0.00343	0.0432	AKT1,CDKN1B,E2F1,ESTROGEN RECEPTOR (family),LMNA,NFKB (complex),STAT3	null,DAXX,HLA-A,HMGA2,HNRNPL,LGALS3,LY6E,MOAP1,SLC2A6	9 (7)	7	CISH,clioquinol,fulvestrant,HIPK2,IFN GAMMA (complex),KLF4,OSM,pirinixic acid,RNF2,SIRT1,SLC6A1,SMAD4,thymoquinone	BAK1,CCAT1,EPOR,ERBB2,FKBP5,GNL3,IL3,MAP2K1,PPP2R5C,SKP1,tanespimycin,TOX,urethane		MMP9	MMP16
Pp2b	complex	3	0.00344	0.0387	AKT1,APP,BCL2,BRAF,CAMKII (complex),ERBB2,ESR1,IFNG,IL5,KAT5,KLF4,MAPK1,MAPT,NFAT (complex),NFKBIA,PLCB3,PP2B (complex),PPP1R17,PPP1R1B,PRKCD,RARA	null,AGPAT1,CENPN,DYRK1B,HLA-A,HNRNPL,HPS5,LGALS3,NUP160,PRRC2A,PTPRK,RASA3,TM9SF1,VPS53	14 (21)	14		CALCINEURIN A (family)
saquinavir	chemical drug	2	0.00345	0.0206	MMP9,NFKB (complex),saquinavir	null,DAXX,HLA-A,LY6E,SLC2A6	5 (3)	2				NFKBIA	MMP9
tosylphenylalanyl chloromethyl ketone	chemical - protease inhibitor	2	0.00346	0.032	AKT1,ERK1/2 (family),NFKB (complex),NFKBIA,RAF1,RELA,tosylphenylalanyl chloromethyl ketone	DAXX,HLA-A,HMGA2,HNRNPL,LY6E,RASA3,SLC2A6	7 (7)	6					BAK1,NFKBIA,PLCG2
AXL	kinase	2	0.00348	0.0466	AKT1,AXL,EGFR,MAPK1,NFKB (complex),NFKBIA,STAT3,TP73	null,DAXX,HMGA2,HNRNPL,LGALS3,LY6E,PTPRK,RASA3,SLC2A6	9 (8)	7	ERBB2,IFN ALPHA/BETA (family),TREM2	fulvestrant,levodopa,MAP2K1,miR-143-3p (and other miRNAs w/seed GAGAUGA),tanespimycin		EPOR
leucyl-leucine-methyl ester	biologic drug	3	0.00352	0.0452	--,AKT1,CTSB,leucyl-leucine-methyl ester,LRRK2,MAPT,MMP9,RPS11,RPS15,SMAD3,TP53	null,ECH1,HLA-A,HMGA2,HNRNPL,LGALS3,LY6E,PTPRK,SLC2A6	9 (11)	8
UTP	chemical - endogenous mammalian	2	0.00356	0.0469	AKT1,DUSP1,MAPK1,NFKB (complex),NFKBIA,PRKCD,STAT3,UTP	null,null,DAXX,HNRNPL,LGALS3,LY6E,PTPRK,RASA3,SLC2A6	9 (8)	7				FLNA,ITPKB,NFKBIA
SKP1	transcription regulator	2	0.00357	0.0229	BRCA1,CDKN1A,CDKN1B,NFKBIA,SKP1,SMAD3	HLA-A,HMGA2,LGALS3,LY6E,PTPRK,RASA3	6 (6)	5		ST1926			CDKN1B,NFKBIA
thiol	chemical - endogenous mammalian	2	0.00359	0.0077	F3,MMP9,thiol	null,HMGA2,LY6E	3 (3)	2				MMP9
TRAF5	transporter	3	0.00359	0.0429	APP,FOXC2,IGF1,IRF3,JNK (family),KAT5,KLF4,MAPK1,MAPK10,MAPK3,MAPK8,MAPK9,NFKB (complex),NFKBIA,P38 MAPK (family),PRKCD,STAT3,TEAD1,TRAF5,TRANSCRIPTION FACTOR (family)	null,null,ACTR1B,DAXX,DYRK1B,LGALS3,LY6E,OMD,PTPRK,RASA3,SH3D19,SLC2A6,VPS53	13 (20)	12	MMP9	MAVS		NFKBIA
L-methionine	chemical - endogenous mammalian	2	0.0036	0.031	ERK1/2 (family),KAT2A,L-methionine,MMP9,PRKCD	null,null,DSCAM,HLA-A,LY6E,PTPRK	6 (5)	4	ERBB2	PER2		KAT2A,NFKBIA	folic acid,HDL (complex),IGFBP1,MMP9,SLC7A11
PPP2R5C	other	2	0.00362	0.0467	AKT1,CDKN1B,NFKB (complex),NFKBIA,PPP2R5C,RAF1,TP53	DAXX,ECH1,HLA-A,HMGA2,HNRNPL,LGALS3,LY6E,RASA3,SLC2A6	9 (7)	6		MDM2			CDKN1B,NFKBIA
USP18	peptidase	3	0.00364	0.0486	ESR1,FOXC2,GATA3,IGF1,KAT5,MYC,NFATC2,NFKB (complex),NFKB1,P38 MAPK (family),PGR,PPARGC1A,PRKCD,RELA,STAT (family),STAT5B,USP18	null,ACTR1B,CENPN,COX5B,DAXX,DSCAM,DYRK1B,HLA-A,HPS5,NUP160,OMD,PTPRK,SLC2A6,VPS53	14 (17)	13	G PROTEIN ALPHA I (family),KLF4,MAVS,SPI1,STING1,THPO	ADAR,ETV3,PTGER4,SIRT1			NFKB2
paricalcitol	chemical drug	2	0.00368	0.0174	F3,NFKB (complex),paricalcitol,VDR	null,DAXX,HLA-A,HMGA2,SLC2A6	5 (4)	3				TFPI
sanguinarine	chemical - endogenous non-mammalian	2	0.00368	0.0347	DUSP1,NFKB (complex),NFKBIA,sanguinarine,STAT3	null,DAXX,HLA-A,LY6E,PTPRK,RASA3,SLC2A6	7 (5)	4					NFKBIA
SORBS3	other	3	0.00368	0.0499	AKT1,APP,AR,BRAF,ERBB2,ESR2,GATA3,JNK (family),KAT5,KLF4,MAPK1,NR1H (family),NR3C1,SORBS3,UBR5	null,AGPAT1,CENPN,COX5B,DYRK1B,HLA-A,HNRNPL,HPS5,LGALS3,MOAP1,PTPRK,RASA3,TM9SF1,VPS53	14 (15)	12
hyperforin	chemical drug	2	0.00374	0.0242	ELANE,F2,hyperforin,MAPK1,MMP9,RELA	null,HLA-A,LGALS3,LY6E,PTPRK,SLC2A6	6 (6)	5					MMP9
WIN 55,212-2	chemical - other	2	0.00375	0.0379	AKT1,ERK1/2 (family),MAPK1,NFKB (complex),RAF1,WIN 55,212-2	DAXX,HLA-A,HMGA2,HNRNPL,LGALS3,PTPRK,SLC2A6	7 (6)	5					MMP9
EPGN	growth factor	3	0.00377	0.0487	AKT1,BRAF,EGFR,EPGN,ERBB2,ERBB4,ESR1,KAT5,KLF4,MAPK (family),MAPK1,NFKB (complex),NFKBIA,PGR,PRKCD,RARA,STAT5B,TP53,UBR5	null,CENPN,DSCAM,ECH1,HMGA2,HNRNPL,HPS5,LGALS3,MOAP1,NUP160,OMD,PTPRK,RASA3,SLC2A6,TM9SF1,VPS53	16 (19)	17
desmopressin	biologic drug	3	0.00377	0.0469	26S PROTEASOME (complex),AKT1,APP,beta-estradiol,BRAF,desmopressin,ESR1,GLI1,JINK1/2 (family),KAT5,KLF4,MAPK1,MAPK3,NFAT5,NFKBIA,NR1H (family),PKA (complex),UBR5	ADGRL1,AGPAT1,DAXX,DSCAM,DYRK1B,EHMT2,HNRNPL,HPS5,LGALS3,MOAP1,NUP160,PTPRK,RASA3,TM9SF1,VPS53	15 (18)	13		N-nitro-L-arginine methyl ester		VWF
milciclib	chemical drug	3	0.00386	0.0422	--,AKT1,APP,BRAF,CDK1,CDK2,CDK4,E2F1,ESTROGEN RECEPTOR (family),GLI1,KAT5,MAPK1,MASTL,milciclib,NFKB (complex),NTRK1,PGR,TFEB,TP53	ADGRL1,DAXX,DSCAM,DYRK1B,ECH1,HNRNPL,HPS5,LY6E,MOAP1,NUP160,PTPRK,SLC2A6,TM9SF1,VPS53	14 (19)	14
L-threo-safingol	chemical drug	3	0.00395	0.0381	AKT (family),APP,BRAF,ERK1/2 (family),FOXC1,KAT5,KLF4,L-threo-safingol,MAPK1,MAPK3,NR1H (family),PGR,PKC (family),PRKCA,PRKCD,SUB1,TEAD1	null,ADGRL1,AGPAT1,DSCAM,DYRK1B,HLA-A,HPS5,LGALS3,OMD,PTPRK,SH3D19,TM9SF1,VPS53	13 (17)	12
PPP2R1A	phosphatase	3	0.00398	0.0481	--,E2F1,ERK (family),GATA3,IGF1,JUN,KAT5,LMNA,MYCN,NFKB (complex),P38 MAPK (family),PGR,PPP2R1A,PRKCD,SMAD3	null,ACTR1B,DAXX,DSCAM,DYRK1B,HLA-A,HMGA2,HPS5,LY6E,MOAP1,PTPRK,SLC2A6,VPS53	13 (15)	11	ADORA2A
cisapride	chemical drug	3	0.00399	0.0427	ADRA1A,AKT1,BRAF,cisapride,DRD2,EGFR,MAPK1,NFKB (complex),NFKBIA,RAF1,STAT3,STAT5B	null,DAXX,HMGA2,HNRNPL,LGALS3,OMD,PTPRK,RASA3,SLC2A6,TM9SF1	10 (12)	9
Sn50 peptide	chemical toxicant	2	0.00404	0.0241	AKT1,MMP9,NFKB (complex),RELA,Sn50 peptide	null,DAXX,HLA-A,HNRNPL,LY6E,SLC2A6	6 (5)	4					IGK,MMP9
TREM2	transmembrane receptor	1	0.00405	0.0058	TREM2	HLA-A,LGALS3	2 (1)	1	cobimetinib,emodin,PLCG2	MAP2K1,NPC1		AXL	NFKBIA
tiagabine	chemical drug	3	0.00406	0.0263	MTOR,NFKB (complex),NFKBIA,SLC6A1,SLC6A13,tiagabine	null,DAXX,HLA-A,LY6E,RASA3,SLC2A6	6 (6)	3					SLC6A1
EPOR	transmembrane receptor	2	0.00408	0.0381	AKT1,EPOR,JAK1,NFKB (complex),STAT3,STAT5B	null,DAXX,HLA-A,HNRNPL,LY6E,OMD,SLC2A6	7 (6)	5	AXL,fulvestrant,HIPK2,levodopa			SPI1,STAT5B	CDKN1B
SN-38	biologic drug	2	0.00408	0.039	EGFR,NFKB (complex),NFKBIA,SN-38,STAT3	null,DAXX,HLA-A,HMGA2,LY6E,RASA3,SLC2A6	7 (5)	4				ERBB2,NFKBIA	RAD51
clofibrate	chemical drug	2	0.00411	0.0412	ACOX1,clofibrate,MAPK1,NFKB (complex)	null,DAXX,ECH1,HLA-A,LGALS3,PTPRK,SLC2A6	7 (4)	4				ACOX1,IGFBP1,IL1RN
TICAM2	other	3	0.00415	0.0393	AKT1,APP,BRAF,ERK (family),FOXC2,GATA3,IGF1,IRF3,IRF7,JNK (family),KAT5,MAPK3,MYCN,NFKB (complex),P38 MAPK (family),PGR,PRKCD,STAT5A/B (family),STAT5B,TICAM2	null,ACTR1B,DAXX,DSCAM,DYRK1B,HLA-A,HNRNPL,HPS5,OMD,SLC2A6,TM9SF1,VPS53	12 (20)	14	PRKCE	CALCINEURIN (complex)		IFN ALPHA/BETA (family),IFNA1/IFNA13
UBE2D3	enzyme	2	0.00419	0.0431	NFKBIA,SMAD4,TP53,UBE2D3	ECH1,HLA-A,HMGA2,LGALS3,LY6E,PTPRK,RASA3,SLC2A6	8 (4)	3					MDM2,NFKBIA,UCHL5
ITPKB	kinase	3	0.00422	0.0467	APP,BRAF,CDKN1A,ESR1,ITPKB,KAT5,KLF4,MAPK1,MAPK3,MYC,NFE2L2,NFKBIA,RARA,UBR5	null,CENPN,COX5B,DYRK1B,HPS5,LGALS3,LY6E,MOAP1,NUP160,PTPRK,RASA3,TM9SF1,VPS53	13 (14)	12	UTP	OSM
AEBP1	peptidase	2	0.00422	0.0316	AEBP1,ERK1/2 (family),NFKB (complex),NFKBIA,RELA,SMAD3	DAXX,HLA-A,LY6E,PTPRK,RASA3,SLC2A6	6 (6)	5	IKBKG
SOCS2	other	2	0.00422	0.0406	EGFR,IRF3,JAK1,MAPK1,SOCS2,STAT5B	DAXX,HLA-A,HMGA2,LGALS3,LY6E,OMD,PTPRK	7 (6)	5	ERBB2,GROWTH HORMONE (family)
calmidazolium	chemical drug	3	0.00423	0.0386	BRAF,calmidazolium,ERBB2,ESR1,F3,GLI1,KAT5,KLF4,MAPK (family),MAPK1,NDRG1,NFKBIA,PGR,PRKCD,PTK2B,RARA,SRC,STAT5B,UBR5	null,ADGRL1,CENPN,DSCAM,HMGA2,HPS5,LGALS3,MOAP1,NUP160,OMD,PTPRK,RASA3,TM9SF1,VPS53	14 (19)	14				NCAM1
Pb2+	chemical reagent	3	0.00423	0.0461	--,AKT1,BAX,benzo(a)pyrene,CASP3,CASP9,NFKB (complex),Pb2+,PRKCD,PTEN	null,null,DAXX,HLA-A,HNRNPL,LGALS3,LY6E,SLC2A6	8 (10)	6
Ap1 gamma	group	1	0.00429	0.0095	AP1 GAMMA (family)	HLA-A	1 (1)	1
CASC8	other	1	0.00429	0.0029	CASC8	HNRNPL	1 (1)	1
GBP2	other	1	0.00429	0.0039	--	HLA-A	1 (1)	1	G PROTEIN ALPHA I (family),IKBKG,NFKB2,NFKBIA,OSM,TLN1	CD-38 inhibitor 78c,mir-142 (includes others),PTGER4			MMP9
IFI30	enzyme	1	0.00429	0.0081	IFI30	HLA-A	1 (1)	1		NPC1
ZNF350	transcription regulator	1	0.00429	0.0022	ZNF350	HMGA2	1 (1)	1					MMP9
epiallopregnanolone	chemical - endogenous mammalian	1	0.00429	0.0039	epiallopregnanolone	LGALS3	1 (1)	1
miR-424-3p (miRNAs w/seed AAAACGU)	mature microRNA	1	0.00429	0.009	miR-424-3p (miRNAs w/seed AAAACGU)	LGALS3	1 (1)	1
hemicholinium 3	chemical reagent	3	0.00431	0.0339	AKT1,AP1 (complex),BRAF,ESR1,FOXC2,hemicholinium 3,IGF1,KAT5,MAPK1,NR1H (family),P38 MAPK (family),PGR,PKC (family),RARA,SUB1,UBR5	ACTR1B,ADGRL1,AGPAT1,CENPN,DSCAM,HNRNPL,LGALS3,MOAP1,NUP160,OMD,PTPRK,TM9SF1,VPS53	13 (16)	12
TEAD	group	2	0.00434	0.0168	TAFAZZIN,TEAD (family),TEAD1,TEAD2,TEAD3,TEAD4	ECH1,HLA-A,LY6E,SH3D19	4 (6)	5
pirinixic acid	chemical toxicant	2	0.00446	0.0436	ACOX1,F3,MAPK1,MMP9,NFKB (complex),pirinixic acid,PPARG	null,DAXX,ECH1,HMGA2,LGALS3,LY6E,PTPRK,SLC2A6	8 (7)	7				ACOX1,BNIP3,CDKN1B,HDL (complex),IL1RN,MMP9,NFKBIA,NPC1	let-7a-5p (and other miRNAs w/seed GAGGUAG),taurochenodeoxycholate
clonidine	chemical drug	3	0.00449	0.0418	ADRA1A,ADRA1B,ADRA1D,AKT1,clonidine,EGFR,IGF1,NFKB (complex),NOS (family),OXT,PLD1,PRKCD,STAT3,TGM2	null,null,ACTR1B,DAXX,DYRK1B,HMGA2,HNRNPL,LY6E,SLC2A6	9 (14)	7
RAD51	enzyme	3	0.00464	0.0374	AKT1,AR,ATR,BRCA1,CHEK1,E2F1,EGFR,EIF4E,ESR1,MAPK1,NFKB (complex),NFKBIA,PRKCD,PTEN,RAD51,RAF1,RBBP8,wortmannin	null,CENPN,COX5B,DAXX,HMGA2,HNRNPL,LY6E,MOAP1,NUP160,PTPRK,RASA3	11 (18)	14	TOX	SN-38
MTPN	transcription regulator	2	0.00464	0.0243	MTPN,NFKB (complex),NFKBIA	DAXX,HLA-A,LY6E,RASA3,SLC2A6	5 (3)	2		let-7a-5p (and other miRNAs w/seed GAGGUAG)		NFKBIA
diethylmaleate	chemical toxicant	2	0.00464	0.0285	diethylmaleate,NFKB (complex),NFKBIA	DAXX,HLA-A,LY6E,RASA3,SLC2A6	5 (3)	2				SLC7A11	NFKBIA
GNB5	enzyme	2	0.00471	0.0246	GNB5,NFKB (complex),NFKBIA	DAXX,HLA-A,LY6E,RASA3,SLC2A6	5 (3)	2	levodopa			GNAO1,NFKBIA
PI 3-kinase inhibitor	chemical drug	2	0.00472	0.0335	AKT1,BRCA1,CEBPB,MAPK1,PI 3-kinase inhibitor	null,HLA-A,HMGA2,HNRNPL,LGALS3,PTPRK	6 (5)	4				SIRT1
TRAF7	enzyme	2	0.00472	0.0405	CHUK,DDIT3,ERK1/2 (family),IKBKB,IKBKG,NFKB (complex),NFKBIA,TRAF7	null,DAXX,HLA-A,LY6E,RASA3,SLC2A6	6 (8)	7				IKBKG,NFKBIA
NCAM1	other	2	0.00474	0.0413	EGFR,MAPK1,NCAM1,NFKB (complex)	DAXX,HLA-A,HMGA2,LGALS3,PTPRK,SLC2A6	6 (4)	3	calmidazolium,CISH,MYCN,NEUROD1	ADAR		NFKBIA
SERPINC1	enzyme	2	0.00474	0.0405	F2,F3,NFKB (complex),NFKBIA,SERPINC1	DAXX,HLA-A,HMGA2,LY6E,RASA3,SLC2A6	6 (5)	4					NFKBIA
miR-331-3p (miRNAs w/seed CCCCUGG)	mature microRNA	2	0.00478	0.032	ERBB2,miR-331-3p (miRNAs w/seed CCCCUGG),STAT3	null,HLA-A,HMGA2,LGALS3,PTPRK,RASA3	6 (3)	2	PRMT1				ERBB2
indirubin	chemical drug	2	0.0049	0.036	EGFR,indirubin,NFKB (complex),NFKBIA,RELA	DAXX,HLA-A,HMGA2,LY6E,RASA3,SLC2A6	6 (5)	4				IGFBP1	MMP9,NFKBIA
aloxistatin	chemical - protease inhibitor	3	0.00508	0.0415	AKT1,aloxistatin,ESR1,FOXC2,GATA3,IGF1,KAT5,MMP2,MMP9,NR1H (family),P38 MAPK (family),PGR,PKC (family),SMAD3,SUB1	null,ACTR1B,ADGRL1,AGPAT1,CENPN,DSCAM,HNRNPL,HPS5,LY6E,NUP160,OMD,PTPRK,VPS53	13 (15)	11					MMP9
TRPC4AP	transporter	2	0.00508	0.0246	MYCN,NFKB (complex),TRPC4AP	DAXX,DSCAM,HLA-A,PTPRK,SLC2A6	5 (3)	2					MYCN
RTKN	other	2	0.00511	0.0267	NFKB (complex),NFKBIA,RTKN	DAXX,HLA-A,LY6E,RASA3,SLC2A6	5 (3)	2				NFKBIA
LTB4R2	G-protein coupled receptor	2	0.00518	0.0363	LTB4R2,NFKB (complex),NFKBIA,STAT3	null,DAXX,HLA-A,LY6E,RASA3,SLC2A6	6 (4)	3				MMP9,NFKBIA
midazolam	chemical drug	3	0.00519	0.0412	AKT1,BRAF,CASP9,FOXC2,GATA3,IGF1,KLF4,MAPK1,midazolam,MYC,P38 MAPK (family),PGR,PPARGC1A,UBR5	null,ACTR1B,COX5B,DSCAM,DYRK1B,HNRNPL,HPS5,LGALS3,MOAP1,OMD,PTPRK,TM9SF1	12 (14)	11
FK 409	chemical drug	2	0.00519	0.0274	FK 409,NFKB (complex),NFKBIA	DAXX,HLA-A,LY6E,RASA3,SLC2A6	5 (3)	2					NFKBIA
SCGB1A1	cytokine	2	0.00519	0.0279	NFKB (complex),NFKBIA,SCGB1A1	DAXX,HLA-A,LY6E,RASA3,SLC2A6	5 (3)	2					MMP9,NFKBIA
FGF5	growth factor	2	0.00525	0.0322	FGF5,MAPK1,NFKB (complex),RAF1	DAXX,HLA-A,HMGA2,LGALS3,PTPRK,SLC2A6	6 (4)	3	KLF4	GNL3,MYCN,SIRT1
14-3-3	group	2	0.00527	0.0387	14-3-3 (family),BRAF,ERK1/2 (family),MTOR,RAF1,TFEB	null,HLA-A,HMGA2,HPS5,NUP160,TM9SF1	6 (6)	5
HGS	other	2	0.00543	0.0458	cytarabine,ERBB2,HGS,IRF3,STAT3	null,DAXX,HLA-A,HMGA2,LGALS3,PTPRK,RASA3	7 (5)	4					ERBB2
GW 9508	chemical reagent	2	0.00544	0.0311	ERK1/2 (family),GW 9508,MAPK1,NFKBIA	HLA-A,LGALS3,LY6E,PTPRK,RASA3	5 (4)	3					NFKBIA
jasplakinolide	chemical - endogenous non-mammalian	3	0.00549	0.0479	AKT1,CASP3,ERBB4,ERK (family),jasplakinolide,KAT5,KLF4,MAPK1,MYC,MYCN,NFKBIA,PLCG1,PRKCD,SPHK1,TEAD1,UBR5,YAP1	null,COX5B,DSCAM,HNRNPL,HPS5,LGALS3,MOAP1,PTPRK,RASA3,SH3D19,VPS53	11 (17)	11
ATP7A	transporter	3	0.00568	0.0491	ATP7A,EGFR,EIF4E,LOX,MAPK1,MMP9,NFKB (complex),PLA2G4A	null,DAXX,HLA-A,HMGA2,LGALS3,LY6E,PTPRK,SLC2A6	8 (8)	5	AP1M1
jesterone dimer	chemical toxicant	2	0.0057	0.0323	IKBKB,jesterone dimer,NFKB (complex),NFKBIA	DAXX,HLA-A,LY6E,RASA3,SLC2A6	5 (4)	3					NFKBIA
ADAMTS13	peptidase	1	0.00572	0.0058	ADAMTS13	LGALS3	1 (1)	1
GR-MD-02	chemical drug	1	0.00572	0.0039	GR-MD-02	LGALS3	1 (1)	1
POLR1HASP	other	1	0.00572	0.0141	--	HLA-A	1 (1)	1
RBBP8	enzyme	1	0.00572	0.0022	RBBP8	HMGA2	1 (1)	1
RPL12	other	1	0.00572	0.0091	--	HMGA2	1 (1)	1	ciprofloxacin,MYCN	ACOX1
RPL35A	other	1	0.00572	0.0091	RPL35A	HMGA2	1 (1)	1	MYCN
RPL5	other	1	0.00572	0.0022	RPL5	HMGA2	1 (1)	1	MYCN,STAT5B				MDM2
RPS18	other	1	0.00572	0.0059	--	HMGA2	1 (1)	1	ciprofloxacin	NFKBIA
mir-186	microRNA	1	0.00572	0.0083	mir-186	HMGA2	1 (1)	1
phenylacetic acid	chemical - endogenous mammalian	1	0.00572	0.0089	phenylacetic acid	HLA-A	1 (1)	1
COL4A3	other	2	0.00576	0.0305	AKT1,COL4A3,MTOR,NFKBIA	null,HLA-A,HNRNPL,LY6E,RASA3	5 (4)	3					NFKBIA
nimbolide	chemical - endogenous non-mammalian	2	0.00597	0.0335	IKBKB,NFKB (complex),NFKBIA,nimbolide	DAXX,HLA-A,LY6E,RASA3,SLC2A6	5 (4)	3					MMP9,NFKBIA
taurochenodeoxycholate	chemical - endogenous mammalian	2	0.00602	0.0379	--,EGFR,NFKB (complex),NR1H4,taurochenodeoxycholate	null,DAXX,HLA-A,HMGA2,LGALS3,SLC2A6	6 (5)	4		pirinixic acid
DPYD	enzyme	3	0.00602	0.0187	capecitabine,DPYD,MAP2K1,POR,tegafur	null,HLA-A,LGALS3	3 (5)	2
1-[2,3-bis(furan-2-yl)quinoxalin-6-yl]-3-(4-bromophenyl)urea	chemical reagent	2	0.00603	0.0331	1-[2,3-bis(furan-2-yl)quinoxalin-6-yl]-3-(4-bromophenyl)urea,IKBKB,NFKB (complex),NFKBIA	DAXX,HLA-A,LY6E,RASA3,SLC2A6	5 (4)	3					NFKBIA
SFTPD	other	2	0.00605	0.0403	EGFR,MMP9,NFKB (complex),SFTPD	null,DAXX,HLA-A,HMGA2,LY6E,SLC2A6	6 (4)	3					MMP9
MLN120B	chemical drug	2	0.0061	0.0337	IKBKB,MLN120B,NFKB (complex),NFKBIA	DAXX,HLA-A,LY6E,RASA3,SLC2A6	5 (4)	3					NFKBIA
DISC	complex	2	0.00625	0.0376	DISC (complex),MAPK1,NFKB (complex)	DAXX,HLA-A,LGALS3,PTPRK,SLC2A6	5 (3)	2
hyaluronidase	group	2	0.00625	0.0322	CD44,HYALURONIDASE (family),NFKB (complex)	null,DAXX,HLA-A,LGALS3,SLC2A6	5 (3)	2
polaprezinc	biologic drug	2	0.00635	0.0329	NFKB (complex),NFKBIA,polaprezinc	DAXX,HLA-A,LY6E,RASA3,SLC2A6	5 (3)	2					CALCINEURIN (complex),NFKBIA
IGK	other	2	0.00641	0.0381	CHUK,IGK,IKBKB,NFKB (complex),NFKBIA	DAXX,HLA-A,LY6E,RASA3,SLC2A6	5 (5)	4	NFKB2	IKBKG,Sn50 peptide		NFKBIA
Immunoglobulin Lambda Light Chain	group	2	0.0065	0.0384	CHUK,IKBKB,IMMUNOGLOBULIN LAMBDA LIGHT CHAIN (family),NFKB (complex),NFKBIA	DAXX,HLA-A,LY6E,RASA3,SLC2A6	5 (5)	4				NFKBIA
levonorgestrel	chemical drug	2	0.0065	0.0312	CG (complex),levonorgestrel,PGR	null,CEP170,DSCAM,HLA-A,HMGA2	5 (3)	2
UCHL5	peptidase	2	0.0067	0.0335	E2F1,NFKB (complex),TGFBR1,UCHL5	DAXX,HLA-A,MOAP1,PTPRK,SLC2A6	5 (4)	3		UBE2D3
norisoboldine	chemical - endogenous non-mammalian	2	0.00683	0.0394	MMP9,NFKB (complex),norisoboldine	null,DAXX,HLA-A,LY6E,SLC2A6	5 (3)	2					MMP9
5,8,11,14-eicosatetraynoic acid	chemical reagent	2	0.00686	0.025	5,8,11,14-eicosatetraynoic acid,F3,NFKBIA	HLA-A,HMGA2,LY6E,RASA3	4 (3)	2					NFKBIA
monoclonal antibody	biologic drug	3	0.00695	0.0433	AKT1,BRAF,FOXC2,GATA3,IGF1,KLF4,MAPK (family),MAPK1,monoclonal antibody,P38 MAPK (family),PGR,UBR5	null,ACTR1B,DSCAM,DYRK1B,HNRNPL,HPS5,LGALS3,MOAP1,OMD,PTPRK,TM9SF1	11 (12)	9
cumambrin A	chemical reagent	2	0.00697	0.0368	cumambrin A,MAPK1,NFKB (complex)	DAXX,HLA-A,LGALS3,PTPRK,SLC2A6	5 (3)	2
Collagen type IV	complex	2	0.00704	0.0347	COLLAGEN TYPE IV (complex),EGFR,MAPK1,MMP9	null,HMGA2,LGALS3,LY6E,PTPRK	5 (4)	3	GROWTH HORMONE (family)	miR-151-3p (and other miRNAs w/seed UAGACUG)		MMP9
ERBB4	kinase	1	0.00708	0.0128	ERBB4	HMGA2,RASA3	2 (1)	1	BTC	genistein		MDM2,STAT5B	MDM4,TLN1
ERAP1	peptidase	1	0.00715	0.0176	ERAP1	HLA-A	1 (1)	1	ERBB2,NFKBIA,USP8-IN-22e
RPS11	other	1	0.00715	0.0083	RPS11	HMGA2	1 (1)	1		MMP9
RPS12	other	1	0.00715	0.0091	RPS12	HMGA2	1 (1)	1	MYCN
goralatide	chemical - endogenous mammalian	1	0.00715	0.0083	goralatide	LGALS3	1 (1)	1	captopril
inulin	chemical - endogenous non-mammalian	1	0.00715	0.0184	inulin	LGALS3	1 (1)	1					IL1RN
abciximab	biologic drug	2	0.00739	0.0153	abciximab,F3,ITGAV,PRKCD	null,HLA-A,HMGA2	3 (4)	3
anethole	chemical - endogenous non-mammalian	2	0.00745	0.0393	anethole,NFKB (complex),NFKBIA	DAXX,HLA-A,LY6E,RASA3,SLC2A6	5 (3)	2					MMP9,NFKBIA
GRM4	G-protein coupled receptor	3	0.0075	0.0492	AKT1,APP,GLI1,GRM4,KAT5,KLF4,MAPK1,MAPK3,NFKBIA,NR1H (family),PKA (complex),UBR5	null,ADGRL1,AGPAT1,DYRK1B,HNRNPL,HPS5,LGALS3,MOAP1,PTPRK,RASA3,VPS53	11 (12)	9		PIAS1
GIT1	other	2	0.00774	0.0408	AKT1,ERK1/2 (family),GIT1,MAP2K1,MMP9	null,HLA-A,HNRNPL,LGALS3,LY6E	5 (5)	4				MAP2K1,MMP9
coactivator-Dtx-Notch-Rbpsuh	complex	2	0.00775	0.0322	DTX/NOTCH/RBPJ/COACTIVATOR (complex),DTX1,NOTCH1,RBPJ	HLA-A,LY6E,PTPRK,SLC2A6	4 (4)	3
MAP3K21	kinase	2	0.00792	0.0471	CHUK,MAP3K21,MAPK1,NFKB (complex)	DAXX,HLA-A,LGALS3,PTPRK,SLC2A6	5 (4)	3
Brd4	other	2	0.00798	0.0239	--,EIF4E	DAXX,HLA-A,LGALS3	3 (2)	2	IL3	SPOP		COL4A3
MMP3	other	2	0.00811	0.0451	--,MMP9,NFKB (complex)	null,DAXX,HLA-A,LY6E,SLC2A6	5 (3)	2	AXL,brefeldin A,ERBB2,NLRC5,OSM,SFTPD,SIRT1,STING1	genistein,IL3,IRF2BP2,KLF4,MLN120B,morin,NFKBIA		ADAR,EPGN,SFPQ
KMT2D	transcription regulator	2	0.00814	0.0186	--,KMT2D	HLA-A,LDAF1,SH3D19	3 (2)	2		TOX		MMP9	KLF4,MAVS,NLRC5,STING1,TAP1,TAPBP
TYK2	kinase	1	0.00821	0.0171	TYK2	DAXX,HLA-A	2 (1)	1	BAK1,Gm13288 (includes others),IFN ALPHA/BETA (family),IFNA1/IFNA13,OSM,THPO			OSMR,TAP1,TAPBP
bezafibrate	chemical drug	1	0.00821	0.0202	bezafibrate	ECH1,LGALS3	2 (1)	1				ACOX1,BNIP3,NPC1
AG 879	chemical drug	2	0.00836	0.0481	AG 879,ERBB2,STAT3	null,HLA-A,HMGA2,LGALS3,PTPRK,RASA3	6 (3)	2					ERBB2
KLF4	transcription regulator	1	0.00837	0.0216	KLF4	null,null,HPS5	3 (1)	1	brefeldin A,G PROTEIN ALPHA I (family),paclitaxel,POLDIP2,PRMT1,THPO,Usp17la (includes others),YBX1	KMT2D,MTF2		CCAT1,CDKN1B,FGF5,SMAD4,TXNRD1,USP18	LAMA1,MMP9
Usp17la (includes others)	peptidase	2	0.00849	0.0418	NFKB (complex),STAT5B,Usp17la (includes others)	DAXX,HLA-A,LY6E,OMD,SLC2A6	5 (3)	2				CISH,KLF4,STAT5B
pregna-4,17-diene-3,16-dione	chemical - endogenous non-mammalian	2	0.00853	0.0416	BAX,IRF3,NFKBIA,NR1H4,pregna-4,17-diene-3,16-dione,RELA	null,DAXX,HLA-A,LY6E,RASA3	5 (6)	5					MMP9,NFKBIA
Rfx5	other	1	0.00857	0.0142	--	HLA-A	1 (1)	1
Snhg20	other	1	0.00857	0.0071	Snhg20	LGALS3	1 (1)	1
TAPBP	transporter	1	0.00857	0.0165	TAPBP	HLA-A	1 (1)	1	OSM,TYK2	ADAR,KMT2D,LINC00624		TAP1
ETV3	transcription regulator	2	0.00865	0.0302	ETV3,NFKB (complex)	DAXX,HLA-A,LY6E,SLC2A6	4 (2)	2					TRIM22,USP18
PKN3	kinase	2	0.00902	0.0331	MMP14,NFKB (complex),PKN3	DAXX,HLA-A,LY6E,SLC2A6	4 (3)	2
Gm45924	other	2	0.00913	0.0481	Gm45924,NFKB (complex),NFKBIA,RELA	DAXX,HLA-A,LY6E,RASA3,SLC2A6	5 (4)	3
TRAPPC9	other	2	0.00917	0.0487	NFKB (complex),NFKBIA,RELA,TRAPPC9	DAXX,HLA-A,LY6E,RASA3,SLC2A6	5 (4)	3				NFKBIA
TRIM22	transcription regulator	2	0.00917	0.0434	MAPK1,NFKB (complex),TRIM22	DAXX,HLA-A,LGALS3,PTPRK,SLC2A6	5 (3)	2	OSM,SPI1	ETV3,IL1RN
mir-142	microRNA	1	0.00923	0.0241	mir-142 (includes others)	HLA-A,HMGA2	2 (1)	1				STAT5B	NFKB2
N-[(2Z)-3-(4,5-dihydro-1,3-thiazol-2-yl)-1,3-thiazolidin-2-yl idene]-5H dibenzo[a,d][7]annulen-5-amine	chemical reagent	2	0.00929	0.0356	N-[(2Z)-3-(4,5-dihydro-1,3-thiazol-2-yl)-1,3-thiazolidin-2-yl idene]-5H dibenzo[a,d][7]annulen-5-amine,NFKB (complex)	DAXX,ECH1,HLA-A,SLC2A6	4 (2)	2				SMAD4	MMP9
TFPI2	other	2	0.00929	0.0406	F3,MMP9,SMAD3,TFPI2	null,HMGA2,LY6E,PTPRK	4 (4)	3					MMP9
HSPH1	other	2	0.00938	0.0497	HSPH1,NFKB (complex),NFKBIA,RELA	DAXX,HLA-A,LY6E,RASA3,SLC2A6	5 (4)	3				NFKBIA
PKMYT1	kinase	2	0.00946	0.0344	MMP14,NFKB (complex),PKMYT1	DAXX,HLA-A,LY6E,SLC2A6	4 (3)	2		MAP2K1
eptifibatide	biologic drug	2	0.00963	0.0348	eptifibatide,MAPK1,MMP9	null,LGALS3,LY6E,PTPRK	4 (3)	2					MMP9
NPC1	transporter	1	0.00976	0.0285	NPC1	HLA-A,LGALS3	2 (1)	1	bezafibrate,genistein,pirinixic acid	ERBB2			IFI30,STING1,TAP1,TREM2
SLC6A1	transporter	2	0.00985	0.05	NFKB (complex),NFKBIA,SLC6A1	DAXX,HLA-A,LY6E,RASA3,SLC2A6	5 (3)	2		genistein,tiagabine		CDKN1B	NFKBIA
CLTC	other	1	0.00999	0.0251	CLTC	HLA-A	1 (1)	1
miR-151-3p (and other miRNAs w/seed UAGACUG)	mature microRNA	1	0.00999	0.0082	miR-151-3p (and other miRNAs w/seed UAGACUG)	HMGA2	1 (1)	1					COLLAGEN TYPE IV (complex)
YBX1	transcription regulator	2	0.01	0.0381	NFKB (complex),YBX1	DAXX,HLA-A,LGALS3,SLC2A6	4 (2)	2	KAT2A,paclitaxel	CALCINEURIN (complex),fluoromethylketone-pyrrolopyrimidine scaffold,ST1926		ERBB2,KLF4
FKBP5	enzyme	2	0.0102	0.0481	FKBP5,NFKB (complex),PGR	null,DAXX,DSCAM,HLA-A,SLC2A6	5 (3)	2	GROWTH HORMONE (family),levodopa	spironolactone,ST1926			CDKN1B,MDM2
CYTH2	other	2	0.0103	0.0342	CYTH2,MAP2K1,RAF1	null,HMGA2,LGALS3	3 (3)	2				MAP2K1
MYCN	transcription regulator	1	0.0104	0.0304	MYCN	DSCAM,HLA-A,PTPRK	3 (1)	1	SMAD4,STAT5B	CISH,MAP2K1,TRPC4AP		NCAM1,RPL11,RPL35A,RPL5,RPS12,RPS15,SIRT1	FGF5
4-phenylbutyric acid	chemical - endogenous mammalian	1	0.0113	0.0209	4-phenylbutyric acid	null,HLA-A	2 (1)	1				ACOX1	MMP9,PRKCE
Ccl6	cytokine	1	0.0114	0.0135	Ccl6	null	1 (1)	1	IL3			MMP9
GCS-100	chemical drug	1	0.0114	0.0184	GCS-100	LGALS3	1 (1)	1					NFKBIA
ULBP1	transmembrane receptor	1	0.0114	0.0134	ULBP1	HLA-A	1 (1)	1	KAT2A,spironolactone
ZNF382	other	1	0.0114	0.0165	--	HMGA2	1 (1)	1					STAT5B
UHMK1	other	2	0.0118	0.0401	--,CDKN1B,NFKB (complex)	DAXX,HLA-A,LGALS3,SLC2A6	4 (3)	2				CDKN1B
ciprofloxacin	chemical drug	1	0.0118	0.0214	ciprofloxacin	HLA-A,SLC2A6	2 (1)	1					LRPAP1
STAT5B	transcription regulator	1	0.0119	0.0322	STAT5B	HLA-A,LY6E,OMD	3 (1)	1	EPOR,ERBB2,ERBB4,GROWTH HORMONE (family),IFNA1/IFNA13,IL3,JAK (family),mir-142 (includes others),OSMR,THPO,Usp17la (includes others)	fulvestrant		MYCN,RPL5,VWF	MDM2,TOX
KAT2A	enzyme	1	0.0122	0.0274	KAT2A	DSCAM,PTPRK	2 (1)	1	L-methionine			BNIP3,ULBP1,YBX1
VWF	other	1	0.0128	0.0328	VWF	LGALS3	1 (1)	1	desmopressin,STAT5B			PLCG2
ZBED2	transcription regulator	1	0.0128	0.0237	ZBED2	HLA-A	1 (1)	1					ADAR
acetone	chemical - endogenous mammalian	1	0.0128	0.0209	acetone	AGPAT1	1 (1)	1
ganetespib	chemical drug	1	0.0128	0.0085	ganetespib	HLA-A	1 (1)	1
Smad1/5/8-Smad4	complex	2	0.0132	0.0428	RUNX2,SMAD1/5/8/SMAD4 (complex),SMAD4	HMGA2,LGALS3,PTPRK	3 (3)	2
BML-111	chemical reagent	1	0.0142	0.02	BML-111	LGALS3	1 (1)	1
CDC73	other	1	0.0142	0.0233	CDC73	LGALS3	1 (1)	1	genistein
RPL11	other	1	0.0142	0.0124	RPL11	HMGA2	1 (1)	1	MYCN
RPS15	other	1	0.0142	0.0135	RPS15	HMGA2	1 (1)	1	MYCN	ST1926		MDM2,STING1	MDM4
SLR14	chemical reagent	1	0.0142	0.0135	SLR14	HLA-A	1 (1)	1
allopregnanolone	chemical - endogenous mammalian	1	0.0142	0.0213	allopregnanolone	LGALS3	1 (1)	1	fluoxetine
ERBB2	kinase	1	0.0145	0.049	ERBB2	HMGA2,LGALS3,PTPRK,RASA3	4 (1)	1	BTC,fulvestrant,SN-38,SRPK1,YBX1	AG 879,alvocidib,emodin,genistein,HGS,MAP2K1,miR-331-3p (miRNAs w/seed CCCCUGG),SMAD4,tanespimycin,trastuzumab,varlitinib		AXL,BNIP3,C5AR1,ERAP1,L-methionine,MDM2,MMP16,MMP9,NFKBIA,POLDIP2,SKAP1,SOCS2,STAT5B	CDKN1B,NFKB2,NPC1,TAP1,WFS1
MAVS	other	1	0.0152	0.0348	MAVS	COX5B,HLA-A	2 (1)	1		KMT2D		IFN ALPHA/BETA (family),IFNA1/IFNA13,IKK (family),NFKB2,USP18	TRAF5
levodopa	chemical - endogenous mammalian	1	0.0153	0.0444	levodopa	AGPAT1,HLA-A,HNRNPL,SLC2A6	4 (1)	1				ADORA2A,EPOR,FKBP5,GNB5,MAPKAP1,MTF2,PER2,SUB1,TAC1	ADAR,AXL,IQGAP1,PLCG2,SKAP1
IRF2BP2	transcription regulator	1	0.0156	0.0347	IRF2BP2	null,HLA-A	2 (1)	1					C5AR1,NLRC5
Gm13288 (includes others)	cytokine	1	0.0157	0.0275	Gm13288 (includes others)	DAXX	1 (1)	1				TYK2
SERPINB3	other	1	0.0157	0.0106	--	LGALS3	1 (1)	1				TREM2
miR-149-5p (miRNAs w/seed CUGGCUC)	mature microRNA	1	0.0157	0.0199	miR-149-5p (miRNAs w/seed CUGGCUC)	HMGA2	1 (1)	1
miR-185-5p (and other miRNAs w/seed GGAGAGA)	mature microRNA	1	0.0157	0.0331	miR-185-5p (and other miRNAs w/seed GGAGAGA)	HMGA2	1 (1)	1
NFKBIA	transcription regulator	1	0.0157	0.0453	NFKBIA	HLA-A,LY6E,RASA3	3 (1)	1	acetaldehyde,bacterial lipopolysaccharides,C5AR1,CALCINEURIN (complex),ERBB2,GNB5,HSPH1,IGK,IKBKG,IKK (family),IMMUNOGLOBULIN LAMBDA LIGHT CHAIN (family),KSR1,L-methionine,let-7a-5p (and other miRNAs w/seed GAGGUAG),LRPAP1,LTB4R2,magnesium sulfate,MAML1,MTPN,N-nitro-L-arginine methyl ester,NCAM1,paclitaxel,pirinixic acid,PLCG2,PRKCE,RTKN,saquinavir,SN-38,THPO,TNFRSF18,TRAF5,TRAF7,TRAPPC9,UTP,vadi…	1-[2,3-bis(furan-2-yl)quinoxalin-6-yl]-3-(4-bromophenyl)urea,14,15-epoxyeicosatrienoic acid,5,8,11,14-eicosatetraynoic acid,ADORA2A,anethole,COL4A3,concanamycin A,diethylmaleate,emodin,FK 409,GCS-100,genistein,GW 9508,HDL (complex),HOXB13,indirubin,jesterone dimer,linoleic acid,MLN120B,morin,N-chlorotaurine,nimbolide,NLRC5,polaprezinc,PPP2R5C,pregna-4,17-diene-3,16-dione,sanguinarine,sappanone A,…		BNIP3,ERAP1,NFKB2	MDM2,MMP15
cobimetinib	chemical drug	2	0.0157	0.041	cobimetinib,ERK1/2 (family),MAP2K1	null,HLA-A,LGALS3	3 (3)	2				TREM2	MAP2K1
tirofiban	chemical drug	2	0.0163	0.0456	MMP9,PRKCD,tirofiban	null,null,LY6E	3 (3)	2					MMP9
SIRT1	transcription regulator	1	0.0166	0.0458	SIRT1	HLA-A,LGALS3,LY6E	3 (1)	1	canrenoate potassium,GROWTH HORMONE (family),HDL (complex),MYCN,PI 3-kinase inhibitor	acetaldehyde		BNIP3,BTRC,CDKN1B,TFPI	ADAR,FGF5,MMP9,NLRC5,PER2,TAP1,USP18
CCAT1	other	1	0.0171	0.0086	CCAT1	HMGA2	1 (1)	1	KLF4				CDKN1B
HULC	other	1	0.0171	0.0219	HULC	HMGA2	1 (1)	1
USP8-IN-22e	chemical - protease inhibitor	1	0.0171	0.0289	USP8-IN-22e	HLA-A	1 (1)	1				ERAP1,TAP1
MAP2K1	kinase	1	0.0172	0.0366	MAP2K1	null,LGALS3	2 (1)	1	CYTH2,GIT1,IKBKG,KSR1,UBE2N	CARD6,cobimetinib,eicosapentaenoic acid,emodin,PKC-iota pseudosubstrate peptide inhibitor		MMP9,OSM	AXL,CDKN1B,ERBB2,MYCN,PKMYT1,TREM2
ACOX1	enzyme	1	0.0174	0.0415	ACOX1	null,LGALS3	2 (1)	1	4-phenylbutyric acid,bezafibrate,clofibrate,pirinixic acid	SERTAD2			IGFBP1
LINC00624	other	1	0.0185	0.0341	LINC00624	HLA-A	1 (1)	1				ADAR	TAP1,TAPBP
THRAP3	transcription regulator	1	0.0185	0.0255	THRAP3	null	1 (1)	1
pectin	chemical drug	1	0.0185	0.0327	pectin	LGALS3	1 (1)	1
LAMA1	other	2	0.0193	0.0482	ERK1/2 (family),LAMA1,MMP9	null,HLA-A,LY6E	3 (3)	2		KLF4		MMP9
PTGER4	G-protein coupled receptor	1	0.0196	0.0427	PTGER4	DAXX,DYRK1B	2 (1)	1				OSM	USP18
POLDIP2	other	1	0.0199	0.0361	POLDIP2	LGALS3	1 (1)	1	ERBB2			KLF4
vinorelbine	chemical drug	1	0.0199	0.0374	vinorelbine	LGALS3	1 (1)	1
DHCR24	enzyme	1	0.0213	0.0289	DHCR24	LY6E	1 (1)	1		24(S),25-epoxycholesterol,fulvestrant,OSM,SH42,sitagliptin			MDM2
SERTAD2	transcription regulator	1	0.0213	0.0418	SERTAD2	ECH1	1 (1)	1					ACOX1
TAP1	transporter	1	0.0213	0.0303	TAP1	HLA-A	1 (1)	1	G PROTEIN ALPHA I (family),NLRC5,OSM,TAPBP,THPO,TYK2,USP8-IN-22e	ADAR,ERBB2,KMT2D,LINC00624,NPC1,SIRT1			NFKBIA
finerenone	chemical drug	1	0.0213	0.0283	finerenone	LGALS3	1 (1)	1
MMP9	peptidase	1	0.0223	0.0388	MMP9	null,LY6E	2 (1)	1	BTC,C5AR1,Ccl6,CDKN1B,COLLAGEN TYPE IV (complex),ERBB2,FBLN5,G PROTEIN ALPHA I (family),GIT1,IFN GAMMA (complex),KMT2D,LAMA1,LTB4R2,MAP2K1,N-chlorotaurine,NFKB2,OSM,pirinixic acid,PRKCE,S-(2,3-bispalmitoyloxypropyl)-cysteine-GDPKHPKSF,thiol,TLN1	4-phenylbutyric acid,ADORA2A,aloxistatin,anethole,batimastat,captopril,clioquinol,eicosapentaenoic acid,emodin,eplerenone,eptifibatide,FLNA,fluoxetine,folic acid,genistein,glyburide,GROWTH HORMONE (family),hyperforin,IGFBP1,indirubin,JAK (family),KLF4,L-685,458,L-methionine,let-7a-5p (and other miRNAs w/seed GAGGUAG),magnesium sulfate,morin,N-[(2Z)-3-(4,5-dihydro-1,3-thiazol-2-yl)-1,3-thiazolidin…		TRAF5	RPS11
ST1926	chemical drug	1	0.0226	0.0475	ST1926	null,COX5B	2 (1)	1					FKBP5,RPS15,SKP1,YBX1
L-685,458	chemical - protease inhibitor	1	0.0227	0.0266	L-685,458	PTPRK	1 (1)	1					MMP9
MAPKAP1	other	1	0.0227	0.0279	MAPKAP1	DAXX	1 (1)	1	levodopa
concanamycin A	chemical drug	1	0.0227	0.0123	concanamycin A	DAXX	1 (1)	1					NFKBIA
mir-196	microRNA	1	0.0227	0.0356	mir-196 (includes others)	HMGA2	1 (1)	1					BAK1
MIRLET7	group	1	0.0241	0.0323	MIRLET7 (family)	HMGA2	1 (1)	1		ADAR
SLC7A11	transporter	1	0.0241	0.0329	SLC7A11	DYRK1B	1 (1)	1	diethylmaleate	CISH,L-methionine
Smad2/3/4	group	1	0.0241	0.0257	SMAD2/3/4 (family)	HMGA2	1 (1)	1
paclitaxel	chemical drug	1	0.0252	0.043	paclitaxel	HLA-A,LGALS3	2 (1)	1				IRAK4,KLF4,NFKBIA,PRKCE,YBX1	FLNA,MDM2,MMP9,TFPI
Hmgn3	other	1	0.0255	0.0469	--	null	1 (1)	1
canrenoate potassium	chemical drug	1	0.0255	0.0377	canrenoate potassium	LGALS3	1 (1)	1				SIRT1
KCNJ10	ion channel	1	0.0269	0.0436	KCNJ10	LGALS3	1 (1)	1
ADM2	other	1	0.0297	0.0488	ADM2	COX5B	1 (1)	1
CD-38 inhibitor 78c	chemical reagent	1	0.0297	0.0421	CD-38 inhibitor 78c	HLA-A	1 (1)	1					FBLN5
MDL 73811	chemical reagent	1	0.0297	0.0498	MDL 73811	LGALS3	1 (1)	1
N4BP1	enzyme	1	0.0311	0.0466	N4BP1	HLA-A	1 (1)	1					NFKB2
sitagliptin	chemical drug	1	0.0311	0.0297	sitagliptin	LGALS3	1 (1)	1					DHCR24
MDM4	transcription regulator	1	0.0325	0.0403	MDM4	LGALS3	1 (1)	1		ERBB4,RPS15,sulanemadlin		HIPK2	SMAD4
WFS1	enzyme	1	0.0325	0.0416	WFS1	LGALS3	1 (1)	1		ERBB2
NLRC5	transcription regulator	1	0.0339	0.0442	NLRC5	HLA-A	1 (1)	1		IRF2BP2,KMT2D,SIRT1		TAP1	NFKBIA
SUB1	transcription regulator	1	0.0339	0.0364	SUB1	ADGRL1	1 (1)	1	levodopa			MDM2
MALAT1	other	1	0.038	0.049	MALAT1	HMGA2	1 (1)	1
OSMR	transmembrane receptor	1	0.0394	0.0458	OSMR	null	1 (1)	1	TYK2			JAK (family),STAT5B
HOXB13	transcription regulator	1	0.0408	0.0425	HOXB13	CEP170	1 (1)	1					NFKBIA
trastuzumab	biologic drug	1	0.0408	0.0473	trastuzumab	HLA-A	1 (1)	1					ERBB2,MDM2
TLN1	other	1	0.0421	0.0384	TLN1	HLA-A	1 (1)	1		ERBB4		MMP9
BAK1	transporter	1	0.0449	0.0474	BAK1	HLA-A	1 (1)	1	fulvestrant,linoleic acid,tanespimycin,vinblastine	mir-196 (includes others),OSM,tosylphenylalanyl chloromethyl ketone		TYK2	CDKN1B
CCR5	other	1	0.049	0.0413	--	null	1 (1)	1	ERBB2,N-nitro-L-arginine methyl ester,NPC1,TYK2	eicosapentaenoic acid		G PROTEIN ALPHA I (family),GNAO1,MMP9,PRKCE,STAT5B

## Sheet: Table S4
Table S4. Upstream Regulators of the differentially expressed genes as identified by Ingenuity pathway analysis (IPA).
Upstream Regulator	Molecule Type	p-value of overlap	Target molecules in dataset
IFN alpha/beta	group	0.00023	DAXX,HLA-A,LY6E
DYSF	other	0.000353	EHMT2,HLA-A,LGALS3
MYBL1	transcription regulator	0.000848	MOAP1,NOL8
ADAR	enzyme	0.00136	HLA-A,LGALS3
Raet1d/Raet1e	other	0.00143	HLA-A
SNORD21	other	0.00143	HLA-A
camptothecin	chemical drug	0.00212	HLA-A,HPS5,LGALS3,MOAP1,PTPRK
ADH5	other	0.00287	LGALS3
AP1M1	transporter	0.00287	HLA-A
CELA1	peptidase	0.00287	HLA-A
COMP	other	0.00287	LGALS3
H60a	other	0.00287	HLA-A
HPS1	other	0.00287	LGALS3
HSP-990	chemical drug	0.00287	HLA-A
RPL15	other	0.00287	HMGA2
Raet1a	other	0.00287	HLA-A
Raet1b	other	0.00287	HLA-A
brefeldin A	chemical - endogenous non-mammalian	0.00325	COX5B,HLA-A
RNF2	transcription regulator	0.00347	RYBP,SERPINA1
AP1 GAMMA (family)	group	0.00429	HLA-A
CASC8	other	0.00429	HNRNPL
ERCC6	transcription regulator	0.00429	LGALS3
GBP2	other	0.00429	HLA-A
IFI30	enzyme	0.00429	HLA-A
ZNF350	transcription regulator	0.00429	HMGA2
epiallopregnanolone	chemical - endogenous mammalian	0.00429	LGALS3
miR-424-3p (miRNAs w/seed AAAACGU)	mature microrna	0.00429	LGALS3
TREM2	transmembrane receptor	0.00493	HLA-A,LGALS3
ADAMTS13	peptidase	0.00572	LGALS3
GR-MD-02	chemical drug	0.00572	LGALS3
POLR1HASP	other	0.00572	HLA-A
RPL12	other	0.00572	HMGA2
RPL35A	other	0.00572	HMGA2
RPL5	other	0.00572	HMGA2
RPS18	other	0.00572	HMGA2
phenylacetic acid	chemical - endogenous mammalian	0.00572	HLA-A
poly rI:rC-RNA	biologic drug	0.00707	ARHGAP17,DAXX,HLA-A,LY6E,OMD
NC2 (complex)	complex	0.00715	HLA-A
RBBP8	enzyme	0.00715	HMGA2
RFXANK	transcription regulator	0.00715	HLA-A
RPS11	other	0.00715	HMGA2
RPS12	other	0.00715	HMGA2
mir-186	microrna	0.00715	HMGA2
ERBB4	kinase	0.00755	HMGA2,RASA3
TCF (family)	group	0.00771	LGALS3,SERPINA1
ZFHX3	transcription regulator	0.00804	HLA-A,SERPINA1
ERAP1	peptidase	0.00857	HLA-A
Snhg20	other	0.00857	LGALS3
goralatide	chemical - endogenous mammalian	0.00857	LGALS3
bezafibrate	chemical drug	0.00923	ECH1,LGALS3
mir-142 (includes others)	microrna	0.00941	HLA-A,HMGA2
FBLN5	other	0.00999	SERPINA1
inulin	chemical - endogenous non-mammalian	0.00999	LGALS3
miR-151-3p (and other miRNAs w/seed UAGACUG)	mature microrna	0.00999	HMGA2
SMAD4	transcription regulator	0.0102	DAXX,HMGA2,PTPRK
CLTC	other	0.0114	HLA-A
GCS-100	chemical drug	0.0114	LGALS3
Rfx5	other	0.0114	HLA-A
TAPBP	transporter	0.0114	HLA-A
ULBP1	transmembrane receptor	0.0114	HLA-A
ZNF382	other	0.0114	HMGA2
4-phenylbutyric acid	chemical - endogenous mammalian	0.012	HLA-A,SERPINA1
ciprofloxacin	chemical drug	0.012	HLA-A,SLC2A6
KLF4	transcription regulator	0.0128	HPS5,RYBP,SERPINA1
Ccl6	cytokine	0.0128	SERPINA1
PSMB9	peptidase	0.0128	HLA-A
VWF	other	0.0128	LGALS3
ZBED2	transcription regulator	0.0128	HLA-A
acetone	chemical - endogenous mammalian	0.0128	AGPAT1
TYK2	kinase	0.013	DAXX,HLA-A
MYCN	transcription regulator	0.0134	DSCAM,HLA-A,PTPRK
interferon beta-1a	biologic drug	0.0137	COX5B,SERPINA1
KAT2A	enzyme	0.0139	DSCAM,PTPRK
BML-111	chemical reagent	0.0142	LGALS3
RPL11	other	0.0142	HMGA2
SLR14	chemical reagent	0.0142	HLA-A
STAT5B	transcription regulator	0.0154	HLA-A,LY6E,OMD
levodopa	chemical - endogenous mammalian	0.0154	AGPAT1,HLA-A,HNRNPL,SLC2A6
IRF2BP2	transcription regulator	0.0156	HLA-A,SERPINA1
Gm13288 (includes others)	cytokine	0.0157	DAXX
allopregnanolone	chemical - endogenous mammalian	0.0157	LGALS3
miR-149-5p (miRNAs w/seed CUGGCUC)	mature microrna	0.0157	HMGA2
miR-185-5p (and other miRNAs w/seed GGAGAGA)	mature microrna	0.0157	HMGA2
MAVS	other	0.0163	COX5B,HLA-A
FAS	transmembrane receptor	0.0169	HPS5,LGALS3,MOAP1
CCAT1	other	0.0171	HMGA2
Col17a1	other	0.0171	SERPINA1
SERPINB3	other	0.0171	LGALS3
USP8-IN-22e	chemical - protease inhibitor	0.0171	HLA-A
ganetespib	chemical drug	0.0171	HLA-A
ACOX1	enzyme	0.0183	LGALS3,SERPINA1
HULC	other	0.0185	HMGA2
LINC00624	other	0.0185	HLA-A
pectin	chemical drug	0.0185	LGALS3
cyclophosphamide	chemical drug	0.0198	HLA-A,LGALS3
CHROMR	other	0.0203	ARHGAP17,LY6E
beta-estradiol	chemical - endogenous mammalian	0.021	DSCAM,ECH1,EHMT2,HLA-A,HMGA2,LGALS3,PTPRK,RYBP,SERPINA1
NPC1	transporter	0.0213	HLA-A,LGALS3
PTGER4	g-protein coupled receptor	0.0213	DAXX,DYRK1B
DHCR24	enzyme	0.0213	LY6E
POLDIP2	other	0.0213	LGALS3
SERTAD2	transcription regulator	0.0213	ECH1
TAP1	transporter	0.0213	HLA-A
finerenone	chemical drug	0.0213	LGALS3
ST1926	chemical drug	0.0226	COX5B,RYBP
L-685,458	chemical - protease inhibitor	0.0227	PTPRK
MAPKAP1	other	0.0227	DAXX
THRAP3	transcription regulator	0.0227	RYBP
concanamycin A	chemical drug	0.0227	DAXX
mir-196 (includes others)	microrna	0.0227	HMGA2
nitrofurantoin	chemical drug	0.0236	LGALS3,SERPINA1
SMAD2/3/4 (family)	group	0.0241	HMGA2
MMP9	peptidase	0.0242	LY6E,SERPINA1
TEAD1	transcription regulator	0.0247	ECH1,SH3D19
HNF1B	transcription regulator	0.0252	HMGA2,SERPINA1
IFNG	cytokine	0.0254	AGPAT1,DAXX,HLA-A,LGALS3,LY6E,SERPINA1
MIRLET7 (family)	group	0.0255	HMGA2
canrenoate potassium	chemical drug	0.0255	LGALS3
vinorelbine	chemical drug	0.0255	LGALS3
TGFB1	growth factor	0.0265	DAXX,EHMT2,HMGA2,LGALS3,PTPRK,RYBP,SERPINA1
NFKBIA	transcription regulator	0.028	HLA-A,LY6E,RASA3
HOXD13	transcription regulator	0.0283	HMGA2
KCNJ10	ion channel	0.0283	LGALS3
SLC7A11	transporter	0.0283	DYRK1B
SIRT1	transcription regulator	0.0291	HLA-A,LGALS3,LY6E
FOXP3	transcription regulator	0.0294	HLA-A,LGALS3
ADM2	other	0.0297	COX5B
CD-38 inhibitor 78c	chemical reagent	0.0297	HLA-A
MDL 73811	chemical reagent	0.0297	LGALS3
aldosterone	chemical - endogenous mammalian	0.0303	DAXX,LGALS3
N4BP1	enzyme	0.0311	HLA-A
miR-186-5p (miRNAs w/seed AAAGAAU)	mature microrna	0.0311	HMGA2
sitagliptin	chemical drug	0.0311	LGALS3
IGG1 (complex)	complex	0.0325	ACTR1B
WFS1	enzyme	0.0325	LGALS3
let-7a-5p (and other miRNAs w/seed GAGGUAG)	mature microrna	0.0336	HMGA2,PRRC2A
NLRC5	transcription regulator	0.0339	HLA-A
UHRF2	enzyme	0.0339	MOAP1
mir-33 (includes others)	microrna	0.0339	HMGA2
MRTFB	transcription regulator	0.0348	HLA-A,SH3D19
TRA2B	other	0.0352	HMGA2
metribolone	chemical reagent	0.0355	CENPN,COX5B,ECH1
HNF4A	transcription regulator	0.0359	AGPAT1,DYRK1B,HLA-A,HPS5,LGALS3,PRRC2A,SERPINA1
CDC73	other	0.0366	LGALS3
PAX6	transcription regulator	0.037	ACTR1B,CENPN
estradiol-17beta-benzoate	chemical reagent	0.0377	HLA-A,RYBP
DTX1	transcription regulator	0.038	LY6E
MALAT1	other	0.038	HMGA2
RNY3	other	0.038	LY6E
NFATC2	transcription regulator	0.0383	DAXX,PTPRK
IND S7	chemical - kinase inhibitor	0.0394	HNRNPL
PLA2R1	transmembrane receptor	0.0394	COX5B
SL 327	chemical - protease inhibitor	0.0394	AGPAT1
SPOP	other	0.0394	EHMT2
HOXB13	transcription regulator	0.0408	CEP170
MEL S3	chemical - kinase inhibitor	0.0408	HNRNPL
RAD21L1	other	0.0408	HMGA2
STAG3	other	0.0408	HMGA2
SUB1	transcription regulator	0.0408	ADGRL1
CITED2	transcription regulator	0.0416	DAXX,HLA-A
SMC1B	enzyme	0.0421	HMGA2
TLN1	other	0.0421	HLA-A
gamma-secretase inhibitor compound E	chemical reagent	0.0421	PTPRK
miR-133a-3p (and other miRNAs w/seed UUGGUCC)	mature microrna	0.0421	PTPRK
EIF4E	translation regulator	0.0422	DAXX,HLA-A
CDH11	other	0.0435	SERPINA1
Histone h2a	group	0.0435	HMGA2
Hmgn3	other	0.0435	SERPINA1
PIK3C3	kinase	0.0435	HLA-A
MAP2K1	kinase	0.0443	LGALS3,SERPINA1
ALPHA 1 ANTITRYPSIN (family)	group	0.0449	LGALS3
B2M	transmembrane receptor	0.0449	HLA-A
BAK1	transporter	0.0449	HLA-A
ETV7	transcription regulator	0.0449	LY6E
trastuzumab	biologic drug	0.0449	HLA-A
imiquimod	chemical drug	0.0453	DAXX,ECH1
N(1)-acetylphenylhydrazine	chemical reagent	0.0463	HLA-A
RHOJ	enzyme	0.0463	RASA3
fluoromethyl 2,2-difluoro-1-(trifluoromethyl)vinyl ether	chemical toxicant	0.0463	LGALS3
steam-processed polygonatum sibiricum polysaccharide	chemical reagent	0.0463	HLA-A
CG	complex	0.047	CEP170,HLA-A,HMGA2
decitabine	chemical drug	0.0484	EHMT2,HLA-A,HMGA2,LGALS3
CD44	other	0.0484	LGALS3,SERPINA1
RBPJ	transcription regulator	0.0488	HLA-A,SLC2A6
IFNA2	cytokine	0.0498	HLA-A,LY6E
